# Supplementary material for: Understanding and Designing a High-Performance Ultrafiltration Membrane Using Machine Learning
Source: Environ Sci Technol. 2023 Feb 15;57(46):17831–40. doi: 10.1021/acs.est.2c05404 (PMC10666290; doi:10.1021/acs.est.2c05404)
Supplement: Supplementary file 2 — es2c05404_si_002.xlsx [file es2c05404_si_002.xlsx]

## Sheet: 1
Input																		Output
Conditions																		Membrane Performance
Polymer	SMILES	P_MW	P_wt%	surface tension (mN/m)	pore maker	pore maker molecular weight (Da)	pore maker wt% (pore maker to total weight)	additive	additive wt% (additive to polymer)	organic solvent	solubility parameter (MPa1/2)	TMP (bar)	organic compound	oraganic compound concentration (mg/L)	organic compound size (Da)	foulant	foulant concentration (mg/L)	water permeability (LMH/bar)	organic compound removal (%)	flux decline ratio (%)	flux recovery ratio (%)	reversible fouling ratio (%)	irreversible fouling ratio(%)	DOI
Polyphenylsulfone	COc1ccc(S(=O)(=O)c2ccc(Oc3ccc(-c4ccc(C)cc4)cc3)cc2)cc1		15		PEG	1000	6	GO-1	0	DMAc	22.7	1	BSA	500	68000	BSA	500	132.2	96.8	24	50	26	50	10.1016/j.cjche.2017.02.009
Polyphenylsulfone	COc1ccc(S(=O)(=O)c2ccc(Oc3ccc(-c4ccc(C)cc4)cc3)cc2)cc1		15		PEG	1000	6	GO-1	0.5	DMAc	22.7	1	BSA	500	68000	BSA	500	175	96	55	80	25	20	10.1016/j.cjche.2017.02.009
Polyphenylsulfone	COc1ccc(S(=O)(=O)c2ccc(Oc3ccc(-c4ccc(C)cc4)cc3)cc2)cc1		15		PEG	1000	6	GO-1	1	DMAc	22.7	1	BSA	500	68000	BSA	500	200	95	63.5	82	18.5	18	10.1016/j.cjche.2017.02.009
Polyphenylsulfone	COc1ccc(S(=O)(=O)c2ccc(Oc3ccc(-c4ccc(C)cc4)cc3)cc2)cc1		15		PEG	1000	6	GO-1	1.5	DMAc	22.7	1	BSA	500	68000	BSA	500	231.7	93	65.5	83.5	18	16.5	10.1016/j.cjche.2017.02.009
Polyphenylsulfone	COc1ccc(S(=O)(=O)c2ccc(Oc3ccc(-c4ccc(C)cc4)cc3)cc2)cc1		15		PEG	1000	6	GO-1	2	DMAc	22.7	1	BSA	500	68000	BSA	500	250	91	37	62	25	38	10.1016/j.cjche.2017.02.009
Polyvinylidene fluoride	*CC(*)(F)F		17	29.2	none		0	MnO2 NPs	0.5	NMP	22.9	3.45	BSA	1000		BSA	1000	21.16	88.7	62.5	81.5	19	18.5	10.1039/C8NJ02701C
Polyvinylidene fluoride	*CC(*)(F)F		16.5	29.2	none		0	MnO2 NPs	1	NMP	22.9	3.45	BSA	1000		BSA	1000	28.4	91.4	65.5	87.5	22	12.5	10.1039/C8NJ02701C
Polyvinylidene fluoride	*CC(*)(F)F		17	29.2	none		0	MnO2 NPs	0.5	NMP	22.9	3.45	HA	1000		HA	1000	21.16	87.4	67	77	10	23	10.1039/C8NJ02701C
Polyvinylidene fluoride	*CC(*)(F)F		16.5	29.2	none		0	MnO2 NPs	1	NMP	22.9	3.45	HA	1000		HA	1000	28.4	90.6	67	82	15	18	10.1039/C8NJ02701C
Polyvinylidene fluoride	*CC(*)(F)F		15.5	29.2	none		0	MnO2 NPs	2	NMP	22.9	3.45	HA	1000		HA	1000	31.88	95.6	66.5	87.5	21	12.5	10.1039/C8NJ02701C
Polyvinylidene fluoride	*CC(*)(F)F	475637	20	29.2	none		0	PVP-g-MMT	0	DMAC	22.7	1	BSA	200	68000	BSA	200	15	99	42.76	60	17.24	40	10.1021/la203494z
Polyvinylidene fluoride	*CC(*)(F)F	475637	20	29.2	none		0	PVP-g-MMT	1	DMAC	22.7	1	BSA	200	68000	BSA	200	53	90	49.37	86	36.63	14	10.1021/la203494z
Polyvinylidene fluoride	*CC(*)(F)F	475637	20	29.2	none		0	PVP-g-MMT	2	DMAC	22.7	1	BSA	200	68000	BSA	200	70	95	32.2	84	51.8	16	10.1021/la203494z
Polyvinylidene fluoride	*CC(*)(F)F	475637	20	29.2	none		0	PVP-g-MMT	4	DMAC	22.7	1	BSA	200	68000	BSA	200	74	80	43.62	81	37.38	19	10.1021/la203494z
Polyvinylidene fluoride	*CC(*)(F)F		13.3	29.2	none		0	CNC-1	0.7	DMF	24.8	1	BSA	200	68000	BSA	200	25	89	58	80	22	20	10.1016/j.apsusc.2018.01.256
Polyvinylidene fluoride	*CC(*)(F)F		12.6	29.2	none		0	CNC-1	1.4	DMF	24.8	1	BSA	200	68000	BSA	200	65	78	44.5	82.5	38	17.5	10.1016/j.apsusc.2018.01.256
Polyvinylidene fluoride	*CC(*)(F)F		11.2	29.2	none		0	CNC-1	2.8	DMF	24.8	1	BSA	200	68000	BSA	200	130	57	41	83	42	17	10.1016/j.apsusc.2018.01.256
Polyvinylidene fluoride	*CC(*)(F)F		9.8	29.2	none		0	CNC-1	4.2	DMF	24.8	1	BSA	200	68000	BSA	200	207	40	35.8	83.8	48	16.2	10.1016/j.apsusc.2018.01.256
Polyethersulfone	*Oc1ccc(S(=O)(=O)c2ccc(*)cc2)cc1	58000	21	42	PVP	58000	1	g-C3N4-1	0.05	DMAc	22.7	3	BSA	250	66000	BSA	250	31	97.4	53.7	68	14.3	32	10.1016/j.chemosphere.2021.130616
Polyethersulfone	*Oc1ccc(S(=O)(=O)c2ccc(*)cc2)cc1	58000	21	42	PVP	58000	1	g-C3N4-1	0.1	DMAc	22.7	3	BSA	250	66000	BSA	250	32	97.3	42.3	78	35.7	22	10.1016/j.chemosphere.2021.130616
Polyethersulfone	*Oc1ccc(S(=O)(=O)c2ccc(*)cc2)cc1	58000	21	42	PVP	58000	1	g-C3N4-1	0.25	DMAc	22.7	3	BSA	250	66000	BSA	250	37	97.6	78	88	10	12	10.1016/j.chemosphere.2021.130616
Polyethersulfone	*Oc1ccc(S(=O)(=O)c2ccc(*)cc2)cc1	58000	21	42	PVP	58000	1	g-C3N4-1	0.5	DMAc	22.7	3	BSA	250	66000	BSA	250	50	98.4	57	82	25	18	10.1016/j.chemosphere.2021.130616
Polyethersulfone	*Oc1ccc(S(=O)(=O)c2ccc(*)cc2)cc1	58000	21	42	PVP	58000	1	g-C3N4-1	1	DMAc	22.7	3	BSA	250	66000	BSA	250	90.4	97.3	24	74	50	26	10.1016/j.chemosphere.2021.130616
Polyethersulfone	*Oc1ccc(S(=O)(=O)c2ccc(*)cc2)cc1	58000	21	42	PVP	58000	1	g-C3N4-1	2	DMAc	22.7	3	BSA	250	66000	BSA	250	42	97.4	65	90	25	10	10.1016/j.chemosphere.2021.130616
Polyethersulfone	*Oc1ccc(S(=O)(=O)c2ccc(*)cc2)cc1	58000	21	42	PVP	58000	1	g-C3N4-1	0.05	DMAc	22.7	3	Organge Ⅱ	250	350.32	BSA	250	31	25	53.7	68	14.3	32	10.1016/j.chemosphere.2021.130616
Polyethersulfone	*Oc1ccc(S(=O)(=O)c2ccc(*)cc2)cc1	58000	21	42	PVP	58000	1	g-C3N4-1	0.1	DMAc	22.7	3	Organge Ⅱ	250	350.32	BSA	250	32	30	42.3	78	35.7	22	10.1016/j.chemosphere.2021.130616
Polyethersulfone	*Oc1ccc(S(=O)(=O)c2ccc(*)cc2)cc1	58000	21	42	PVP	58000	1	g-C3N4-1	0.25	DMAc	22.7	3	Organge Ⅱ	250	350.32	BSA	250	37	32	78	88	10	12	10.1016/j.chemosphere.2021.130616
Polyethersulfone	*Oc1ccc(S(=O)(=O)c2ccc(*)cc2)cc1	58000	21	42	PVP	58000	1	g-C3N4-1	0.5	DMAc	22.7	3	Organge Ⅱ	250	350.32	BSA	250	50	36	57	82	25	18	10.1016/j.chemosphere.2021.130616
Polyethersulfone	*Oc1ccc(S(=O)(=O)c2ccc(*)cc2)cc1	58000	21	42	PVP	58000	1	g-C3N4-1	1	DMAc	22.7	3	Organge Ⅱ	250	350.32	BSA	250	90.4	52	24	74	50	26	10.1016/j.chemosphere.2021.130616
Polyethersulfone	*Oc1ccc(S(=O)(=O)c2ccc(*)cc2)cc1	58000	21	42	PVP	58000	1	g-C3N4-1	2	DMAc	22.7	3	Organge Ⅱ	250	350.32	BSA	250	42	34	65	90	25	10	10.1016/j.chemosphere.2021.130616
Polyethersulfone	*Oc1ccc(S(=O)(=O)c2ccc(*)cc2)cc1	58000	21	42	PVP	58000	1	g-C3N4-1	0.05	DMAc	22.7	3	Reactive yellow 168	250	976.3	BSA	250	31	26	53.7	68	14.3	32	10.1016/j.chemosphere.2021.130616
Polyethersulfone	*Oc1ccc(S(=O)(=O)c2ccc(*)cc2)cc1	58000	21	42	PVP	58000	1	g-C3N4-1	0.1	DMAc	22.7	3	Reactive yellow 168	250	976.3	BSA	250	32	32	42.3	78	35.7	22	10.1016/j.chemosphere.2021.130616
Polyethersulfone	*Oc1ccc(S(=O)(=O)c2ccc(*)cc2)cc1	58000	21	42	PVP	58000	1	g-C3N4-1	0.25	DMAc	22.7	3	Reactive yellow 168	250	976.3	BSA	250	37	36	78	88	10	12	10.1016/j.chemosphere.2021.130616
Polyethersulfone	*Oc1ccc(S(=O)(=O)c2ccc(*)cc2)cc1	58000	21	42	PVP	58000	1	g-C3N4-1	0.5	DMAc	22.7	3	Reactive yellow 168	250	976.3	BSA	250	50	42	57	82	25	18	10.1016/j.chemosphere.2021.130616
Polyethersulfone	*Oc1ccc(S(=O)(=O)c2ccc(*)cc2)cc1	58000	21	42	PVP	58000	1	g-C3N4-1	1	DMAc	22.7	3	Reactive yellow 168	250	976.3	BSA	250	90.4	58	24	74	50	26	10.1016/j.chemosphere.2021.130616
Polyethersulfone	*Oc1ccc(S(=O)(=O)c2ccc(*)cc2)cc1	58000	21	42	PVP	58000	1	g-C3N4-1	2	DMAc	22.7	3	Reactive yellow 168	250	976.3	BSA	250	42	37	65	90	25	10	10.1016/j.chemosphere.2021.130616
Polyethersulfone	*Oc1ccc(S(=O)(=O)c2ccc(*)cc2)cc1	58000	14	42	none		0	g-C3N4-2	0	DMSO	26.7	3	BSA	250	66000	BSA	250	44.5	45.5	29.4	52.4	23	47.6	10.1016/j.colsurfa.2021.126571
Polyethersulfone	*Oc1ccc(S(=O)(=O)c2ccc(*)cc2)cc1	58000	14	42	none		0	g-C3N4-2	0.5	DMSO	26.7	3	BSA	250	66000	BSA	250	45.83	80	30	66	36	34	10.1016/j.colsurfa.2021.126571
Polyethersulfone	*Oc1ccc(S(=O)(=O)c2ccc(*)cc2)cc1	58000	14	42	none		0	g-C3N4-2	1	DMSO	26.7	3	BSA	250	66000	BSA	250	83.33	92	18	80	62	20	10.1016/j.colsurfa.2021.126571
Polyethersulfone	*Oc1ccc(S(=O)(=O)c2ccc(*)cc2)cc1	58000	14	42	none		0	g-C3N4-2	2	DMSO	26.7	3	BSA	250	66000	BSA	250	84.9	98.5	16.3	86.3	70	13.7	10.1016/j.colsurfa.2021.126571
Polyethersulfone	*Oc1ccc(S(=O)(=O)c2ccc(*)cc2)cc1	58000	20	42	PVP		5	PMO-SO3H-g-SiO2-NR	0	DMF	24.8	1	BSA	1000	66000	BSA	1000	150	99	34.5	57	22.5	43	10.3144/expresspolymlett.2021.26
Polyethersulfone	*Oc1ccc(S(=O)(=O)c2ccc(*)cc2)cc1	58000	20	42	PVP		5	PMO-SO3H-g-SiO2-NR	1	DMF	24.8	1	BSA	1000	66000	BSA	1000	225	99	39	70	31	30	10.3144/expresspolymlett.2021.26
Polyethersulfone	*Oc1ccc(S(=O)(=O)c2ccc(*)cc2)cc1	58000	20	42	PVP		5	PMO-SO3H-g-SiO2-NR	3	DMF	24.8	1	BSA	1000	66000	BSA	1000	353	98.6	43	79	36	21	10.3144/expresspolymlett.2021.26
Polyethersulfone	*Oc1ccc(S(=O)(=O)c2ccc(*)cc2)cc1	58000	20	42	PVP		5	PMO-SO3H-g-SiO2-NR	5	DMF	24.8	1	BSA	1000	66000	BSA	1000	330	98.8	48.5	87	38.5	13	10.3144/expresspolymlett.2021.26
Polyethersulfone	*Oc1ccc(S(=O)(=O)c2ccc(*)cc2)cc1	58000	20	42	PVP		5	PMO-g-SiO2	3	DMF	24.8	1	BSA	1000	66000	BSA	1000	395	92	36	68	32	32	10.3144/expresspolymlett.2021.26
Cellulose acetate	CC(=O)OC[C@H]1O[C@@H](O*)[C@H](OC(C)=O)[C@@H](O)[C@@H]1O*		14	63.55	PEG	600	1.5	none	0	DMSO	26.7	1	BSA	1000	67000	BSA	1000	308.7	97.8	50.3	64	5.3	36	10.1002/app.49556
Cellulose acetate	CC(=O)OC[C@H]1O[C@@H](O*)[C@H](OC(C)=O)[C@@H](O)[C@@H]1O*		14	63.55	PEG	600	1.5	none	0	DMAc	22.7	1	BSA	1000	67000	BSA	1000	195.8	89.9	27.5	65.8	7.1	34.2	10.1002/app.49556
Cellulose acetate	CC(=O)OC[C@H]1O[C@@H](O*)[C@H](OC(C)=O)[C@@H](O)[C@@H]1O*		10	63.55	PVP		3	TiO2 NPs-1	1	NMP	22.9	1	BSA	1000	67000	BSA	1000	213.2	92.8	8.3	90.4	9.2	9.6	10.1002/app.49556
Cellulose acetate	CC(=O)OC[C@H]1O[C@@H](O*)[C@H](OC(C)=O)[C@@H](O)[C@@H]1O*		10	63.55	PVP		3	TiO2 NPs-1	2	NMP	22.9	1	BSA	1000	67000	BSA	1000	329.7	91.9	20.6	89.7	17.1	10.3	10.1002/app.49556
Cellulose acetate	CC(=O)OC[C@H]1O[C@@H](O*)[C@H](OC(C)=O)[C@@H](O)[C@@H]1O*		10	63.55	PVP		3	TiO2 NPs-1	4	NMP	22.9	1	BSA	1000	67000	BSA	1000	511	86	30.8	81.9	7.8	18.1	10.1002/app.49556
Polyvinylidene fluoride	*CC(*)(F)F	470000	14	29.2	none		0	rGO	0	DMF	24.8	2.5	BSA	500	68000	BSA	500	16.8	74	22.9	38.9	16	61.1	10.1039/C5TA05306D
Polyvinylidene fluoride	*CC(*)(F)F	470000	14	29.2	none		0	rGO	1.5	DMF	24.8	2.5	BSA	500	68000	BSA	500	32	86	40.7	71.7	31	28.3	10.1039/C5TA05306D
Polyvinylidene fluoride	*CC(*)(F)F	470000	14	29.2	none		0	PDAAQ	1.5	DMF	24.8	2.5	BSA	500	68000	BSA	500	57.6	78	29.5	82.5	53	17.5	10.1039/C5TA05306D
Polyvinylidene fluoride	*CC(*)(F)F	470000	14	29.2	none		0	PDAAQ-rGO	1.5	DMF	24.8	2.5	BSA	500	68000	BSA	500	68	77	31.8	86.8	55	13.2	10.1039/C5TA05306D
Polyphenylsulfone	COc1ccc(S(=O)(=O)c2ccc(Oc3ccc(-c4ccc(C)cc4)cc3)cc2)cc1	53000	15		none		0	CuO-gC3N4	0	NMP	22.9	0.689	BSA	1000	68000	BSA	1000	210.4	96	25	54	29	46	10.1016/j.jes.2019.03.001
Polyphenylsulfone	COc1ccc(S(=O)(=O)c2ccc(Oc3ccc(-c4ccc(C)cc4)cc3)cc2)cc1	53000	15		none		0	CuO-gC3N4	0.5	NMP	22.9	0.689	BSA	1000	68000	BSA	1000	307.7	96	62	79	17	21	10.1016/j.jes.2019.03.001
Polyphenylsulfone	COc1ccc(S(=O)(=O)c2ccc(Oc3ccc(-c4ccc(C)cc4)cc3)cc2)cc1	53000	15		none		0	CuO-gC3N4	0.7	NMP	22.9	0.698	BSA	1000	68000	BSA	1000	254	96	61	81	20	19	10.1016/j.jes.2019.03.001
Polyphenylsulfone	COc1ccc(S(=O)(=O)c2ccc(Oc3ccc(-c4ccc(C)cc4)cc3)cc2)cc1	53000	15		none		0	CuO-gC3N4	1	NMP	22.9	0.689	BSA	1000	68000	BSA	1000	217.7	97	53	82	29	18	10.1016/j.jes.2019.03.001
Polysulfone	*Oc1ccc(S(=O)(=O)c2ccc(Oc3ccc(C(C)(C)c4ccc(*)cc4)cc3)cc2)cc1		12	46.6	none		0	ZIF-8	0	NMP	22.9	2	BSA	500	68000	BSA	500	105	99	23	65	42	35	10.1016/j.memsci.2018.01.053
Polysulfone	*Oc1ccc(S(=O)(=O)c2ccc(Oc3ccc(C(C)(C)c4ccc(*)cc4)cc3)cc2)cc1		12	46.6	none		0	hZIF-8	2	NMP	22.9	2	BSA	500	68000	BSA	500	300	98.2	16.1	81.1	65	18.9	10.1016/j.memsci.2018.01.053
Polysulfone	*Oc1ccc(S(=O)(=O)c2ccc(Oc3ccc(C(C)(C)c4ccc(*)cc4)cc3)cc2)cc1		12	46.6	none		0	ZIF-8	2	NMP	22.9	2	BSA	500	68000	BSA	500	125	97.5	13	55	42	45	10.1016/j.memsci.2018.01.053
Polyethersulfone	*Oc1ccc(S(=O)(=O)c2ccc(*)cc2)cc1	75000	20	42	none		0	Cysteine-GO	0	DMAc	22.7	2	BSA	1000	66000	BSA	1000	26.25	96	42.5	47.5	5	52.5	10.1016/j.jiec.2019.12.028
Polyethersulfone	*Oc1ccc(S(=O)(=O)c2ccc(*)cc2)cc1	75000	20	42	none		0	Cysteine-GO	0.1	DMAc	22.7	2	BSA	1000	66000	BSA	1000	37.5	97	50	70	20	30	10.1016/j.jiec.2019.12.028
Polyethersulfone	*Oc1ccc(S(=O)(=O)c2ccc(*)cc2)cc1	75000	20	42	none		0	Cysteine-GO	1	DMAc	22.7	2	BSA	1000	66000	BSA	1000	45	98.8	71	85	14	15	10.1016/j.jiec.2019.12.028
Polyethersulfone	*Oc1ccc(S(=O)(=O)c2ccc(*)cc2)cc1	75000	20	42	none		0	Cysteine-GO	2	DMAc	22.7	2	BSA	1000	66000	BSA	1000	52.5	96.2	57	65	8	35	10.1016/j.jiec.2019.12.028
Polyethersulfone	*Oc1ccc(S(=O)(=O)c2ccc(*)cc2)cc1	58000	18	42	PVP	10000	1.5	ZnO	0	DMAc	22.7	1	HA	50		HA	50	10.5	95.6	65.45	74.02	8.57	25.98	10.1016/j.jenvman.2019.109358
Polyethersulfone	*Oc1ccc(S(=O)(=O)c2ccc(*)cc2)cc1	58000	18	42	PVP	10000	1.5	ZnO	1	DMAc	22.7	1	HA	50		HA	50	15.5	92.1	59.93	70.93	11	29.07	10.1016/j.jenvman.2019.109358
Polyethersulfone	*Oc1ccc(S(=O)(=O)c2ccc(*)cc2)cc1	58000	18	42	PVP	10000	1.5	MWCNT	1	DMAc	22.7	1	HA	50		HA	50	38.4	86	73.11	87.95	14.84	12.05	10.1016/j.jenvman.2019.109358
Polyetherimide	*c1ccc(Oc2ccc(Oc3ccc(N4C(=O)c5ccc(Oc6ccc(Oc7ccc8c(c7)C(=O)N(*)C8=O)cc6)cc5C4=O)cc3)cc2)cc1		17		none		0	MoS2-2	0.5	NMP	22.9	4.14	HA	1000		HA	1000	25.3	88.3	79.5	87.5	8	12.5	10.1016/j.msec.2017.11.015
Polyetherimide	*c1ccc(Oc2ccc(Oc3ccc(N4C(=O)c5ccc(Oc6ccc(Oc7ccc8c(c7)C(=O)N(*)C8=O)cc6)cc5C4=O)cc3)cc2)cc1		16.5		none		0	MoS2-2	1	NMP	22.9	4.14	HA	1000		HA	1000	52.5	92.4	81	90.2	9.2	9.8	10.1016/j.msec.2017.11.015
Polyetherimide	*c1ccc(Oc2ccc(Oc3ccc(N4C(=O)c5ccc(Oc6ccc(Oc7ccc8c(c7)C(=O)N(*)C8=O)cc6)cc5C4=O)cc3)cc2)cc1		15.5		none		0	MoS2-2	2	NMP	22.9	4.14	HA	1000		HA	1000	29.3	90.3	80.2	87.8	7.6	12.2	10.1016/j.msec.2017.11.015
Polyvinylidene fluoride	*CC(*)(F)F		15	29.2	PVP	40000	1	CNT	0	NMP	22.9	1	BSA	500	66000	BSA	500	298.85	80	10.38	50.38	40	49.62	10.1016/j.cherd.2018.12.008
Polyvinylidene fluoride	*CC(*)(F)F		15	29.2	PVP	40000	1	CNT	1	NMP	22.9	1	BSA	500	66000	BSA	500	360.43	85	12.74	72.74	60	27.26	10.1016/j.cherd.2018.12.008
Polyvinylidene fluoride	*CC(*)(F)F		15	29.2	PVP	40000	1	Sulfonated-CNT	1	NMP	22.9	1	BSA	500	66000	BSA	500	680	90	13.52	83.52	70	16.48	10.1016/j.cherd.2018.12.008
Polyethersulfone	*Oc1ccc(S(=O)(=O)c2ccc(*)cc2)cc1	58000	19	42	PVP		1	SLS-CNT	0	DMAc	22.7	1	BSA	1000	68000	BSA	1000	170	97.8	47	62	15	38	10.1016/j.memsci.2017.11.046
Polyethersulfone	*Oc1ccc(S(=O)(=O)c2ccc(*)cc2)cc1	58000	19	42	PVP		1	SLS-CNT	1.5	DMAc	22.7	1	BSA	1000	68000	BSA	1000	250	96.7	41	58.5	17.5	41.5	10.1016/j.memsci.2017.11.046
Polyethersulfone	*Oc1ccc(S(=O)(=O)c2ccc(*)cc2)cc1	58000	19	42	PVP		1	SLS-CNT	0.5	DMAc	22.7	1	BSA	1000	68000	BSA	1000	390	96.5	45.5	78	32.5	22	10.1016/j.memsci.2017.11.046
Polyethersulfone	*Oc1ccc(S(=O)(=O)c2ccc(*)cc2)cc1	58000	19	42	PVP		1	SLS-CNT	1	DMAc	22.7	1	BSA	1000	68000	BSA	1000	450	96	47	84	37	16	10.1016/j.memsci.2017.11.046
Polyethersulfone	*Oc1ccc(S(=O)(=O)c2ccc(*)cc2)cc1	58000	19	42	PVP		1	SLS-CNT	1.5	DMAc	22.7	1	BSA	1000	68000	BSA	1000	495	95.8	49	90	41	10	10.1016/j.memsci.2017.11.046
Polyethersulfone	*Oc1ccc(S(=O)(=O)c2ccc(*)cc2)cc1	58000	16	42	PVP	40000	2	HAp/AC	0	NMP	22.9	1	HA	100		HA	100	143	59.3	42.6	67	7	33	10.1016/j.chemosphere.2021.131799
Polyethersulfone	*Oc1ccc(S(=O)(=O)c2ccc(*)cc2)cc1	58000	16	42	PVP	40000	2	Hap-AC	0.5	NMP	22.9	1	HA	100		HA	100	212.3	72.5	35.2	76.2	11.5	23.8	10.1016/j.chemosphere.2021.131799
Polyethersulfone	*Oc1ccc(S(=O)(=O)c2ccc(*)cc2)cc1	58000	16	42	PVP	40000	2	Hap-AC	1	NMP	22.9	1	HA	100		HA	100	352	85	53.8	82	34.6	18	10.1016/j.chemosphere.2021.131799
Polyethersulfone	*Oc1ccc(S(=O)(=O)c2ccc(*)cc2)cc1	58000	16	42	PVP	40000	2	Hap-AC	2	NMP	22.9	1	HA	100		HA	100	475	91	55.1	87.5	44	12.5	10.1016/j.chemosphere.2021.131799
Polyethersulfone	*Oc1ccc(S(=O)(=O)c2ccc(*)cc2)cc1	58000	16	42	PVP	40000	2	Hap-AC	0	NMP	22.9	1	BSA	100	66000	BSA	100	143	86.6	56.3	53.3	7	46.7	10.1016/j.chemosphere.2021.131799
Polyethersulfone	*Oc1ccc(S(=O)(=O)c2ccc(*)cc2)cc1	58000	16	42	PVP	40000	2	Hap-AC	0.5	NMP	22.9	1	BSA	100	66000	BSA	100	212.3	92.5	52.9	65	17.5	35	10.1016/j.chemosphere.2021.131799
Polyethersulfone	*Oc1ccc(S(=O)(=O)c2ccc(*)cc2)cc1	58000	16	42	PVP	40000	2	Hap-AC	1	NMP	22.9	1	BSA	100	66000	BSA	100	352	98.5	54	73	37.5	27	10.1016/j.chemosphere.2021.131799
Polyethersulfone	*Oc1ccc(S(=O)(=O)c2ccc(*)cc2)cc1	58000	16	42	PVP	40000	2	Hap-AC	2	NMP	22.9	1	BSA	100	66000	BSA	100	475	98.5	66.3	86.3	50	13.7	10.1016/j.chemosphere.2021.131799
Polyethersulfone	*Oc1ccc(S(=O)(=O)c2ccc(*)cc2)cc1	58000	16	42	PVP	40000	2	Hap-AC	4	NMP	22.9	1	BSA	100	66000	BSA	100	660	98.6	72.3	91.3	60	8.7	10.1016/j.chemosphere.2021.131799
Polyethersulfone	*Oc1ccc(S(=O)(=O)c2ccc(*)cc2)cc1	58000	15	42	PVP	40000	3	Hap-BN	0	NMP	22.9	1	BSA	100	66000	BSA	100	286	90	60.8	47	7	53	10.1016/j.chemosphere.2020.129306
Polyethersulfone	*Oc1ccc(S(=O)(=O)c2ccc(*)cc2)cc1	58000	15	42	PVP	40000	3	Hap-BN	1	NMP	22.9	1	BSA	100	66000	BSA	100	412.5	92	57	63	21	37	10.1016/j.chemosphere.2020.129306
Polyethersulfone	*Oc1ccc(S(=O)(=O)c2ccc(*)cc2)cc1	58000	15	42	PVP	40000	3	Hap-BN	2	NMP	22.9	1	BSA	100	66000	BSA	100	620	91	51.6	73.7	42	26.3	10.1016/j.chemosphere.2020.129306
Polyethersulfone	*Oc1ccc(S(=O)(=O)c2ccc(*)cc2)cc1	58000	15	42	PVP	40000	3	Hap-BN	4	NMP	22.9	1	BSA	100	66000	BSA	100	560	90	71.4	83	55	17	10.1016/j.chemosphere.2020.129306
Polyethersulfone	*Oc1ccc(S(=O)(=O)c2ccc(*)cc2)cc1	62000	16	42	PVP	30000	4	PDA-TA-g-HANTs	0	NMP	22.9	1	BSA	1000	67000	BSA	1000	150	95	80	55	21.3	45	10.1016/j.memsci.2019.01.043
Polyethersulfone	*Oc1ccc(S(=O)(=O)c2ccc(*)cc2)cc1	62000	16	42	PVP	30000	4	PDA-TA-g-HANTs	0.1	NMP	22.9	1	BSA	1000	67000	BSA	1000	280	96	77.8	77.9	46.7	22.1	10.1016/j.memsci.2019.01.043
Polyethersulfone	*Oc1ccc(S(=O)(=O)c2ccc(*)cc2)cc1	62000	16	42	PVP	30000	4	PDA-TA-g-HANTs	0.2	NMP	22.9	1	BSA	1000	67000	BSA	1000	380	97.5	73.6	75	42	25	10.1016/j.memsci.2019.01.043
Polyethersulfone	*Oc1ccc(S(=O)(=O)c2ccc(*)cc2)cc1	62000	16	42	PVP	30000	4	PDA-TA-g-HANTs	0.3	NMP	22.9	1	BSA	1000	67000	BSA	1000	420	97.5	71.4	70	36	30	10.1016/j.memsci.2019.01.043
Polyethersulfone	*Oc1ccc(S(=O)(=O)c2ccc(*)cc2)cc1	62000	16	42	PVP	30000	4	PDA-TA-g-HANTs	0.4	NMP	22.9	1	BSA	1000	67000	BSA	1000	335	97.5	67.2	66.5	28	33.5	10.1016/j.memsci.2019.01.043
Carboxylic polysulfone	*Oc1ccc(C(C)(C)c2ccc(Oc3ccc(S(=O)(=O)c4ccc(*)cc4C(=O)O)c(C(=O)O)c3)cc2)cc1		17		PVP	30000	4	PDA-g-HANTs	0	NMP	22.9	1	BSA	1000	67000	BSA	1000	152.8	95.7	38.75	68.75	30	31.25	10.1016/j.jcis.2020.03.072
Carboxylic polysulfone	*Oc1ccc(C(C)(C)c2ccc(Oc3ccc(S(=O)(=O)c4ccc(*)cc4C(=O)O)c(C(=O)O)c3)cc2)cc1		17		PVP	30000	4	PDA-g-HANTs	0.3	NMP	22.9	1	BSA	1000	67000	BSA	1000	397.2	94.3	48	83	35	17	10.1016/j.jcis.2020.03.072
Carboxylic polysulfone	*Oc1ccc(C(C)(C)c2ccc(Oc3ccc(S(=O)(=O)c4ccc(*)cc4C(=O)O)c(C(=O)O)c3)cc2)cc1		17		PVP	30000	4	PDA-PEI-g-HANTs	0.1	NMP	22.9	1	BSA	1000	67000	BSA	1000	302.1	94.8	45	75	30	25	10.1016/j.jcis.2020.03.072
Carboxylic polysulfone	*Oc1ccc(C(C)(C)c2ccc(Oc3ccc(S(=O)(=O)c4ccc(*)cc4C(=O)O)c(C(=O)O)c3)cc2)cc1		17		PVP	30000	4	PDA-PEI-g-HANTs	0.2	NMP	22.9	1	BSA	1000	67000	BSA	1000	434.5	94	46.5	79	32.5	21	10.1016/j.jcis.2020.03.072
Carboxylic polysulfone	*Oc1ccc(C(C)(C)c2ccc(Oc3ccc(S(=O)(=O)c4ccc(*)cc4C(=O)O)c(C(=O)O)c3)cc2)cc1		17		PVP	30000	4	PDA-PEI-g-HANTs	0.3	NMP	22.9	1	BSA	1000	67000	BSA	1000	481.6	94.5	50.5	90	39.5	10	10.1016/j.jcis.2020.03.072
Carboxylic polysulfone	*Oc1ccc(C(C)(C)c2ccc(Oc3ccc(S(=O)(=O)c4ccc(*)cc4C(=O)O)c(C(=O)O)c3)cc2)cc1		17		PVP	30000	4	PDA-PEI-g-HANTs	0.4	NMP	22.9	1	BSA	1000	67000	BSA	1000	460.4	94.1	50	87.5	37.5	12.5	10.1016/j.jcis.2020.03.072
Carboxylic polysulfone	*Oc1ccc(C(C)(C)c2ccc(Oc3ccc(S(=O)(=O)c4ccc(*)cc4C(=O)O)c(C(=O)O)c3)cc2)cc1		17		PVP	30000	4	PDA-g-HANTs	0	NMP	22.9	1	HA	1000		HA	1000	152.8	98	44.1	76.3	32.2	23.7	10.1016/j.jcis.2020.03.072
Carboxylic polysulfone	*Oc1ccc(C(C)(C)c2ccc(Oc3ccc(S(=O)(=O)c4ccc(*)cc4C(=O)O)c(C(=O)O)c3)cc2)cc1		17		PVP	30000	4	PDA-g-HANTs	0.3	NMP	22.9	1	HA	1000		HA	1000	397.2	98	52	87.5	35.5	12.5	10.1016/j.jcis.2020.03.072
Carboxylic polysulfone	*Oc1ccc(C(C)(C)c2ccc(Oc3ccc(S(=O)(=O)c4ccc(*)cc4C(=O)O)c(C(=O)O)c3)cc2)cc1		17		PVP	30000	4	PDA-PEI-g-HANTs	0.1	NMP	22.9	1	HA	1000		HA	1000	302.1	98	48	80	32	20	10.1016/j.jcis.2020.03.072
Carboxylic polysulfone	*Oc1ccc(C(C)(C)c2ccc(Oc3ccc(S(=O)(=O)c4ccc(*)cc4C(=O)O)c(C(=O)O)c3)cc2)cc1		17		PVP	30000	4	PDA-PEI-g-HANTs	0.2	NMP	22.9	1	HA	1000		HA	1000	434.5	98	49	84	35	16	10.1016/j.jcis.2020.03.072
Carboxylic polysulfone	*Oc1ccc(C(C)(C)c2ccc(Oc3ccc(S(=O)(=O)c4ccc(*)cc4C(=O)O)c(C(=O)O)c3)cc2)cc1		17		PVP	30000	4	PDA-PEI-g-HANTs	0.4	NMP	22.9	1	HA	1000		HA	1000	460.4	98	53.8	90	36.2	10	10.1016/j.jcis.2020.03.072
Polyethersulfone	*Oc1ccc(S(=O)(=O)c2ccc(*)cc2)cc1	58000	16	42	PVP	40000	2	ZnFe2O4	0	NMP	22.9	1	HA	50		HA	50	240	65	47.9	65	12.5	35	10.1016/j.psep.2021.02.002
Polyethersulfone	*Oc1ccc(S(=O)(=O)c2ccc(*)cc2)cc1	58000	16	42	PVP	40000	2	ZnFe2O4	2	NMP	22.9	1	HA	50		HA	50	365	82.5	52.1	72	29	28	10.1016/j.psep.2021.02.002
Polyethersulfone	*Oc1ccc(S(=O)(=O)c2ccc(*)cc2)cc1	58000	16	42	PVP	40000	2	PDA-ZnFe2O4	2	NMP	22.9	1	HA	50		HA	50	500	94	60	90	49	10	10.1016/j.psep.2021.02.002
Polysulfone	*Oc1ccc(S(=O)(=O)c2ccc(Oc3ccc(C(C)(C)c4ccc(*)cc4)cc3)cc2)cc1	65000	20	46.6	PEG	2000	2	TiO2 NPs-2	0	DMAc	22.7	1	BSA	100	67000	BSA	100	50	89.4	26	72	28.2	28	10.1016/j.memsci.2013.02.009
Polysulfone	*Oc1ccc(S(=O)(=O)c2ccc(Oc3ccc(C(C)(C)c4ccc(*)cc4)cc3)cc2)cc1	65000	18	46.6	PEG	2000	2	TiO2 NPs-2	2	DMAc	22.7	1	BSA	100	67000	BSA	100	118	94	41.7	72.5	27.8	27.5	10.1016/j.memsci.2013.02.009
Polysulfone	*Oc1ccc(S(=O)(=O)c2ccc(Oc3ccc(C(C)(C)c4ccc(*)cc4)cc3)cc2)cc1	65000	17	46.6	PEG	2000	2	TiO2 NPs-2	3	DMAc	22.7	1	BSA	100	67000	BSA	100	88	96	50.2	75.5	25.1	24.5	10.1016/j.memsci.2013.02.009
Polysulfone	*Oc1ccc(S(=O)(=O)c2ccc(Oc3ccc(C(C)(C)c4ccc(*)cc4)cc3)cc2)cc1	65000	18	46.6	PEG	2000	2	HEMA-TiO2	2	DMAc	22.7	1	BSA	100	67000	BSA	100	138	97.5	31.9	84	16.1	16	10.1016/j.memsci.2013.02.009
Polysulfone	*Oc1ccc(S(=O)(=O)c2ccc(Oc3ccc(C(C)(C)c4ccc(*)cc4)cc3)cc2)cc1	65000	17	46.6	PEG	2000	2	HEMA-TiO2	3	DMAc	22.7	1	BSA	100	67000	BSA	100	120	99	47.5	78	22.3	22	10.1016/j.memsci.2013.02.009
Polysulfone	*Oc1ccc(S(=O)(=O)c2ccc(Oc3ccc(C(C)(C)c4ccc(*)cc4)cc3)cc2)cc1		20	46.6	PEG	2000	2	TiO2 NPs-2	0	DMAc	22.7	1	EPS	10	10000	EPS	10	53	89	34	68	31.8	32	10.1016/j.memsci.2013.02.009
Polysulfone	*Oc1ccc(S(=O)(=O)c2ccc(Oc3ccc(C(C)(C)c4ccc(*)cc4)cc3)cc2)cc1		18	46.6	PEG	2000	2	TiO2 NPs-2	2	DMAc	22.7	1	EPS	10	10000	EPS	10	126	89	16.7	81	19.5	19	10.1016/j.memsci.2013.02.009
Polysulfone	*Oc1ccc(S(=O)(=O)c2ccc(Oc3ccc(C(C)(C)c4ccc(*)cc4)cc3)cc2)cc1		17	46.6	PEG	2000	2	TiO2 NPs-2	3	DMAc	22.7	1	EPS	10	10000	EPS	10	93	88	19.4	78	21.7	22	10.1016/j.memsci.2013.02.009
Polysulfone	*Oc1ccc(S(=O)(=O)c2ccc(Oc3ccc(C(C)(C)c4ccc(*)cc4)cc3)cc2)cc1		18	46.6	PEG	2000	2	HEMA-TiO2	2	DMAc	22.7	1	EPS	10	10000	EPS	10	138	87	27.5	82	18.3	18	10.1016/j.memsci.2013.02.009
Polysulfone	*Oc1ccc(S(=O)(=O)c2ccc(Oc3ccc(C(C)(C)c4ccc(*)cc4)cc3)cc2)cc1		17	46.6	PEG	2000	2	HEMA-TiO2	3	DMAc	22.7	1	EPS	10	10000	EPS	10	110	84	14.5	81	19.6	19	10.1016/j.memsci.2013.02.009
Polysulfone	*Oc1ccc(S(=O)(=O)c2ccc(Oc3ccc(C(C)(C)c4ccc(*)cc4)cc3)cc2)cc1	35000	17	46.6	PVP		3	GO-2	0.02	NMP	22.9	1	BSA	500	799.81	BSA	500	181.1	97	63.5	70	6.5	30	10.1016/j.memsci.2020.118900
Polysulfone	*Oc1ccc(S(=O)(=O)c2ccc(Oc3ccc(C(C)(C)c4ccc(*)cc4)cc3)cc2)cc1	35000	17	46.6	PVP		3	GO-2	0.05	NMP	22.9	1	BSA	500	66000	BSA	500	166.5	97.5	77.5	85	7.5	15	10.1016/j.memsci.2020.118900
Polysulfone	*Oc1ccc(S(=O)(=O)c2ccc(Oc3ccc(C(C)(C)c4ccc(*)cc4)cc3)cc2)cc1	35000	17	46.6	PVP		3	GO-2	0.15	NMP	22.9	1	BSA	500	66000	BSA	500	132.8	98	76.1	83	6.5	17	10.1016/j.memsci.2020.118900
Polysulfone	*Oc1ccc(S(=O)(=O)c2ccc(Oc3ccc(C(C)(C)c4ccc(*)cc4)cc3)cc2)cc1	35000	17	46.6	PVP		3	PDA-rGO	0.02	NMP	22.9	1	BSA	500	799.81	BSA	500	241.5	98.5	76.5	83.9	13	16.1	10.1016/j.memsci.2020.118900
Polysulfone	*Oc1ccc(S(=O)(=O)c2ccc(Oc3ccc(C(C)(C)c4ccc(*)cc4)cc3)cc2)cc1	35000	17	46.6	PVP		3	PDA-rGO	0.05	NMP	22.9	1	BSA	500	66000	BSA	500	291.9	98.5	70.9	84.2	11	15.8	10.1016/j.memsci.2020.118900
Polysulfone	*Oc1ccc(S(=O)(=O)c2ccc(Oc3ccc(C(C)(C)c4ccc(*)cc4)cc3)cc2)cc1	35000	17	46.6	PVP		3	PDA-rGO	0.15	NMP	22.9	1	BSA	500	66000	BSA	500	212.9	99	73.2	78	12	22	10.1016/j.memsci.2020.118900
Polysulfone	*Oc1ccc(S(=O)(=O)c2ccc(Oc3ccc(C(C)(C)c4ccc(*)cc4)cc3)cc2)cc1	35000	17	46.6	PVP		3	GO-2	0	NMP	22.9	1	MB	25	66000	BSA	500	182.9	88.2	61	67.2	6.2	32.8	10.1016/j.memsci.2020.118900
Polysulfone	*Oc1ccc(S(=O)(=O)c2ccc(Oc3ccc(C(C)(C)c4ccc(*)cc4)cc3)cc2)cc1	35000	17	46.6	PVP		3	GO-2	0.1	NMP	22.9	1	MB	25	799.81	BSA	500	164.5	90.6	65	86.9	10.8	13.1	10.1016/j.memsci.2020.118900
Polysulfone	*Oc1ccc(S(=O)(=O)c2ccc(Oc3ccc(C(C)(C)c4ccc(*)cc4)cc3)cc2)cc1	35000	17	46.6	PVP		3	PDA-rGO	0.1	NMP	22.9	1	MB	25	66000	BSA	500	326.5	87	66	80	15	20	10.1016/j.memsci.2020.118900
Polysulfone	*Oc1ccc(S(=O)(=O)c2ccc(Oc3ccc(C(C)(C)c4ccc(*)cc4)cc3)cc2)cc1	35000	17	46.6	PVP		3	GO-2	0	NMP	22.9	1	MB	25	799.81	BSA	500	182.9	88.2	79.5	87	7.5	13	10.1016/j.memsci.2020.118900
Polysulfone	*Oc1ccc(S(=O)(=O)c2ccc(Oc3ccc(C(C)(C)c4ccc(*)cc4)cc3)cc2)cc1	35000	17	46.6	PVP		3	GO-2	0.02	NMP	22.9	1	HA	25		BSA	500	181.1	98	63.5	70	6.5	30	10.1016/j.memsci.2020.118900
Polysulfone	*Oc1ccc(S(=O)(=O)c2ccc(Oc3ccc(C(C)(C)c4ccc(*)cc4)cc3)cc2)cc1	35000	17	46.6	PVP		3	GO-2	0.05	NMP	22.9	1	HA	25		BSA	500	166.5	98.5	77.5	85	7.5	15	10.1016/j.memsci.2020.118900
Polysulfone	*Oc1ccc(S(=O)(=O)c2ccc(Oc3ccc(C(C)(C)c4ccc(*)cc4)cc3)cc2)cc1	35000	17	46.6	PVP		3	GO-2	0.15	NMP	22.9	1	HA	25		BSA	500	132.8	98.5	76.1	83	6.5	17	10.1016/j.memsci.2020.118900
Polysulfone	*Oc1ccc(S(=O)(=O)c2ccc(Oc3ccc(C(C)(C)c4ccc(*)cc4)cc3)cc2)cc1	35000	17	46.6	PVP		3	PDA-rGO	0.02	NMP	22.9	1	HA	25		BSA	500	241.5	98.5	76.5	83.9	13	16.1	10.1016/j.memsci.2020.118900
Polysulfone	*Oc1ccc(S(=O)(=O)c2ccc(Oc3ccc(C(C)(C)c4ccc(*)cc4)cc3)cc2)cc1	35000	17	46.6	PVP		3	PDA-rGO	0.05	NMP	22.9	1	HA	25		BSA	500	291.9	98.5	70.9	84.2	11	15.8	10.1016/j.memsci.2020.118900
Polysulfone	*Oc1ccc(S(=O)(=O)c2ccc(Oc3ccc(C(C)(C)c4ccc(*)cc4)cc3)cc2)cc1	35000	17	46.6	PVP		3	PDA-rGO	0.15	NMP	22.9	1	HA	25		BSA	500	212.9	99	73.2	78	12	22	10.1016/j.memsci.2020.118900
Polysulfone	*Oc1ccc(S(=O)(=O)c2ccc(Oc3ccc(C(C)(C)c4ccc(*)cc4)cc3)cc2)cc1	35000	17	46.6	PVP		3	GO-2	0	NMP	22.9	1	Organge Ⅱ	25	350.32	BSA	500	182.9	32	61	67.2	6.2	32.8	10.1016/j.memsci.2020.118900
Polysulfone	*Oc1ccc(S(=O)(=O)c2ccc(Oc3ccc(C(C)(C)c4ccc(*)cc4)cc3)cc2)cc1	35000	17	46.6	PVP		3	GO-2	0.1	NMP	22.9	1	Organge Ⅱ	25	350.32	BSA	500	164.5	31	65	86.9	10.8	13.1	10.1016/j.memsci.2020.118900
Polysulfone	*Oc1ccc(S(=O)(=O)c2ccc(Oc3ccc(C(C)(C)c4ccc(*)cc4)cc3)cc2)cc1	35000	17	46.6	PVP		3	PDA-rGO	0.1	NMP	22.9	1	Organge Ⅱ	25	350.32	BSA	500	326.5	36	66	80	15	20	10.1016/j.memsci.2020.118900
Polysulfone	*Oc1ccc(S(=O)(=O)c2ccc(Oc3ccc(C(C)(C)c4ccc(*)cc4)cc3)cc2)cc1	35000	17	46.6	PVP		3	GO-2	0	NMP	22.9	1	Safranine O	25	350.88	BSA	500	182.9	18	61	67.2	6.2	32.8	10.1016/j.memsci.2020.118900
Polysulfone	*Oc1ccc(S(=O)(=O)c2ccc(Oc3ccc(C(C)(C)c4ccc(*)cc4)cc3)cc2)cc1	35000	17	46.6	PVP		3	GO-2	0.1	NMP	22.9	1	Safranine O	25	350.88	BSA	500	164.5	21	65	86.9	10.8	13.1	10.1016/j.memsci.2020.118900
Polysulfone	*Oc1ccc(S(=O)(=O)c2ccc(Oc3ccc(C(C)(C)c4ccc(*)cc4)cc3)cc2)cc1	35000	17	46.6	PVP		3	PDA-rGO	0.1	NMP	22.9	1	Safranine O	25	350.88	BSA	500	326.5	22.5	66	80	15	20	10.1016/j.memsci.2020.118900
Polysulfone	*Oc1ccc(S(=O)(=O)c2ccc(Oc3ccc(C(C)(C)c4ccc(*)cc4)cc3)cc2)cc1		15	46.6	PEG	400	10	none	0	NMP	22.9	1	BSA	1000	66000	BSA	1000	102.7	91	62.5	68.5	6	31.5	10.1016/j.seppur.2020.116865
Polysulfone	*Oc1ccc(S(=O)(=O)c2ccc(Oc3ccc(C(C)(C)c4ccc(*)cc4)cc3)cc2)cc1		15	46.6	PEG	400	10	GO-3	1	NMP	22.9	1	BSA	1000	66000	BSA	1000	215.7	93	56.9	84.5	27.6	15.5	10.1016/j.seppur.2020.116865
Polysulfone	*Oc1ccc(S(=O)(=O)c2ccc(Oc3ccc(C(C)(C)c4ccc(*)cc4)cc3)cc2)cc1		15	46.6	PEG	400	10	GO-3	2	NMP	22.9	1	BSA	1000	66000	BSA	1000	109.5	87.9	64.7	84.7	20	15.3	10.1016/j.seppur.2020.116865
Polysulfone	*Oc1ccc(S(=O)(=O)c2ccc(Oc3ccc(C(C)(C)c4ccc(*)cc4)cc3)cc2)cc1		15	46.6	PEG	400	10	GO-7	2	NMP	22.9	1	BSA	1000	66000	BSA	1000	352.2	88.6	40.9	71.9	31	28.1	10.1016/j.seppur.2020.116865
Polyvinylidene fluoride	*CC(*)(F)F		15	29.2	PVP	40000	1	GO-4	0	NMP	22.9	1	BSA	500	66000	BSA	500	290	90	10.3	50.3	40	49.7	10.1016/j.memsci.2016.10.048
Polyvinylidene fluoride	*CC(*)(F)F		15	29.2	PVP	40000	1	GO-4	0.8	NMP	22.9	1	BSA	500	66000	BSA	500	460	95	15.4	75.4	60	24.6	10.1016/j.memsci.2016.10.048
Polyvinylidene fluoride	*CC(*)(F)F		15	29.2	PVP	40000	1	sulfonated-GO	0.4	NMP	22.9	1	BSA	500	66000	BSA	500	650	95.5	15.06	80.06	65	19.94	10.1016/j.memsci.2016.10.048
Polyvinylidene fluoride	*CC(*)(F)F		15	29.2	PVP	40000	1	sulfonated-GO	0.8	NMP	22.9	1	BSA	500	66000	BSA	500	750	98	17.2	88.7	71.5	11.3	10.1016/j.memsci.2016.10.048
Polyvinylidene fluoride	*CC(*)(F)F		15	29.2	PVP	40000	1	sulfonated-GO	1.2	NMP	22.9	1	BSA	500	66000	BSA	500	700	98.8	14.02	82.02	68	17.98	10.1016/j.memsci.2016.10.048
Polysulfone	*Oc1ccc(S(=O)(=O)c2ccc(Oc3ccc(C(C)(C)c4ccc(*)cc4)cc3)cc2)cc1		14	46.6	PVP	40000	6	TiO2-SO3H NTs	0	NMP	22.9	1	BSA	100	66000	BSA	100	138	82.5	43	48	5	52	10.1016/j.cej.2017.02.001
Polysulfone	*Oc1ccc(S(=O)(=O)c2ccc(Oc3ccc(C(C)(C)c4ccc(*)cc4)cc3)cc2)cc1		14	46.6	PVP	40000	6	TiO2-SO3H NTs	1	NMP	22.9	1	BSA	100	66000	BSA	100	209	88.5	45	60	15	40	10.1016/j.cej.2017.02.001
Polysulfone	*Oc1ccc(S(=O)(=O)c2ccc(Oc3ccc(C(C)(C)c4ccc(*)cc4)cc3)cc2)cc1		14	46.6	PVP	40000	6	TiO2-SO3H NTs	3	NMP	22.9	1	BSA	100	66000	BSA	100	235	92	40.6	65.6	25	34.4	10.1016/j.cej.2017.02.001
Polysulfone	*Oc1ccc(S(=O)(=O)c2ccc(Oc3ccc(C(C)(C)c4ccc(*)cc4)cc3)cc2)cc1		14	46.6	PVP	40000	6	TiO2-SO3H NTs	5	NMP	22.9	1	BSA	100	66000	BSA	100	190	96	44.5	77	32.5	23	10.1016/j.cej.2017.02.001
Polysulfone	*Oc1ccc(S(=O)(=O)c2ccc(Oc3ccc(C(C)(C)c4ccc(*)cc4)cc3)cc2)cc1		14	46.6	PVP	40000	6	TiO2-SO3H NTs	0	NMP	22.9	1	HA	100		HA	100	138	76.3	42.6	50.6	8	49.4	10.1016/j.cej.2017.02.001
Polysulfone	*Oc1ccc(S(=O)(=O)c2ccc(Oc3ccc(C(C)(C)c4ccc(*)cc4)cc3)cc2)cc1		14	46.6	PVP	40000	6	TiO2-SO3H NTs	1	NMP	22.9	1	HA	100		HA	100	209	85	52.4	69.4	17	30.6	10.1016/j.cej.2017.02.001
Polysulfone	*Oc1ccc(S(=O)(=O)c2ccc(Oc3ccc(C(C)(C)c4ccc(*)cc4)cc3)cc2)cc1		14	46.6	PVP	40000	6	TiO2-SO3H NTs	3	NMP	22.9	1	HA	100		HA	100	235	88	56.3	78.8	22.5	21.2	10.1016/j.cej.2017.02.001
Polysulfone	*Oc1ccc(S(=O)(=O)c2ccc(Oc3ccc(C(C)(C)c4ccc(*)cc4)cc3)cc2)cc1		14	46.6	PVP	40000	6	TiO2-SO3H NTs	5	NMP	22.9	1	HA	100		HA	100	190	89	62	90	28	10	10.1016/j.cej.2017.02.001
Polyethersulfone	*Oc1ccc(S(=O)(=O)c2ccc(*)cc2)cc1		18	42	PEG	400	10	mesoporous SiO2 NPs	0	NMP	24.8	2	BSA	1000	66000	BSA	1000	60	96	25.2	45.2	20	54.8	10.1016/j.memsci.2012.08.029
Polyethersulfone	*Oc1ccc(S(=O)(=O)c2ccc(*)cc2)cc1		18	42	PEG	400	10	mesoporous SiO2 NPs	1	NMP	24.8	2	BSA	1000	66000	BSA	1000	72.5	96.8	36	60	24	40	10.1016/j.memsci.2012.08.029
Polyethersulfone	*Oc1ccc(S(=O)(=O)c2ccc(*)cc2)cc1		18	42	PEG	400	10	mesoporous SiO2 NPs	2	NMP	24.8	2	BSA	1000	66000	BSA	1000	90.1	96.1	41.2	76.2	35	23.8	10.1016/j.memsci.2012.08.029
Polyethersulfone	*Oc1ccc(S(=O)(=O)c2ccc(*)cc2)cc1		18	42	PEG	400	10	mesoporous SiO2 NPs	4	NMP	24.8	2	BSA	1000	66000	BSA	1000	67.5	97.2	35.3	50.3	15	49.7	10.1016/j.memsci.2012.08.029
Polyethersulfone	*Oc1ccc(S(=O)(=O)c2ccc(*)cc2)cc1	58000	17	42	PVP		1	CQDs	0	NMP	22.7	1	BSA	1000	67000	BSA	1000	180	99.5	24	72	48	28	10.1016/j.memsci.2021.119931
Polyethersulfone	*Oc1ccc(S(=O)(=O)c2ccc(*)cc2)cc1	58000	17	42	PVP		1	CQDs	0.5	NMP	22.7	1	BSA	1000	67000	BSA	1000	370	99	44	90	46	10	10.1016/j.memsci.2021.119931
Polyethersulfone	*Oc1ccc(S(=O)(=O)c2ccc(*)cc2)cc1		18	42	PEG	1000	7	none	0	NMP	22.7	1.5	HA	500		HA	500	183.3	94	24	69	45	31	10.1039/D1RA06354E
Polyethersulfone	*Oc1ccc(S(=O)(=O)c2ccc(*)cc2)cc1		15	42	PEG	1000	7	SPSF-DS10	0	NMP	22.7	1.5	HA	500		HA	500	433.3	91.2	20	72	52	28	10.1039/D1RA06354E
Polyethersulfone	*Oc1ccc(S(=O)(=O)c2ccc(*)cc2)cc1		15	42	PEG	1000	7	SPSF-DS30	0	NMP	22.7	1.5	HA	500		HA	500	350	93	33	79	46	21	10.1039/D1RA06354E
Polyethersulfone	*Oc1ccc(S(=O)(=O)c2ccc(*)cc2)cc1		15	42	PEG	1000	7	SPSF-DS50	0	NMP	22.7	1.5	HA	500		HA	500	380	81.5	34	82	48	18	10.1039/D1RA06354E
Polyethersulfone	*Oc1ccc(S(=O)(=O)c2ccc(*)cc2)cc1	58000	16	42	PVP	40000	1.5	Fe2O3-Mn2O3 NPs	0	NMP	22.9	1	BSA	500	66000	BSA	500	200	97	24	40	64	60	10.1016/j.envres.2021.112390
Polyethersulfone	*Oc1ccc(S(=O)(=O)c2ccc(*)cc2)cc1	58000	16	42	PVP	40000	1.5	Fe2O3-Mn2O3 NPs	0.1	NMP	22.9	1	BSA	500	66000	BSA	500	312	96	29.5	42.5	72	57.5	10.1016/j.envres.2021.112390
Polyethersulfone	*Oc1ccc(S(=O)(=O)c2ccc(*)cc2)cc1	58000	16	42	PVP	40000	1.5	Fe2O3-Mn2O3 NPs	0.25	NMP	22.9	1	BSA	500	66000	BSA	500	398	96	30	47	77	53	10.1016/j.envres.2021.112390
Polyethersulfone	*Oc1ccc(S(=O)(=O)c2ccc(*)cc2)cc1	58000	16	42	PVP	40000	1.5	Fe2O3-Mn2O3 NPs	0.5	NMP	22.9	1	BSA	500	66000	BSA	500	337	96	17.5	45	62.5	55	10.1016/j.envres.2021.112390
Polyethersulfone	*Oc1ccc(S(=O)(=O)c2ccc(*)cc2)cc1	58000	16	42	PVP	40000	1.5	Fe2O3-Mn2O3 NPs	1	NMP	22.9	1	BSA	500	66000	BSA	500	285	96	17	43	60	57	10.1016/j.envres.2021.112390
Poly(ether ether sulfone)	*Oc1ccc(Oc2ccc(S(=O)(=O)c3ccc(*)cc3)cc2)cc1	35000	15		PVP	30000	0	TiO2 NPs-3	1.5	NMP	22.9	3.45	HA	500		BSA	1000	29	97.53	22.3	49.1	26.8	50.9	10.1016/j.jhazmat.2021.127467
Poly(ether ether sulfone)	*Oc1ccc(Oc2ccc(S(=O)(=O)c3ccc(*)cc3)cc2)cc1	35000	12.5		PVP	30000	2.5	TiO2 NPs-3	1.5	NMP	22.9	3.45	HA	500		BSA	1000	54.3	97.12	21.6	77.1	55.5	22.9	10.1016/j.jhazmat.2021.127467
Poly(ether ether sulfone)	*Oc1ccc(Oc2ccc(S(=O)(=O)c3ccc(*)cc3)cc2)cc1	35000	10		PVP	30000	5	TiO2 NPs-3	1.5	NMP	22.9	3.45	HA	500		BSA	1000	90.7	95.5	16.5	83.1	66.6	16.9	10.1016/j.jhazmat.2021.127467
Poly(ether ether sulfone)	*Oc1ccc(Oc2ccc(S(=O)(=O)c3ccc(*)cc3)cc2)cc1	35000	7.5		PVP	30000	7.5	TiO2 NPs-3	1.5	NMP	22.9	3.45	HA	500		BSA	1000	75.4	98.71	17.5	82.3	64.8	17.7	10.1016/j.jhazmat.2021.127467
Poly(ether ether sulfone)	*Oc1ccc(Oc2ccc(S(=O)(=O)c3ccc(*)cc3)cc2)cc1	35000	5		PVP	30000	10	TiO2 NPs-3	1.5	NMP	22.9	3.45	HA	500		BSA	1000	68.8	99.59	22.8	74.5	51.7	25.5	10.1016/j.jhazmat.2021.127467
Poly(ether ether sulfone)	*Oc1ccc(Oc2ccc(S(=O)(=O)c3ccc(*)cc3)cc2)cc1	35000	15		PVP	30000	0	TiO2 NPs-3	1.5	NMP	22.9	3.45	Safranin O	50	350.84	BSA	1000	29	89.42	22.3	49.1	26.8	50.9	10.1016/j.jhazmat.2021.127467
Poly(ether ether sulfone)	*Oc1ccc(Oc2ccc(S(=O)(=O)c3ccc(*)cc3)cc2)cc1	35000	12.5		PVP	30000	2.5	TiO2 NPs-3	1.5	NMP	22.9	3.45	Safranin O	50	350.84	BSA	1000	54.3	86.78	21.6	77.1	55.5	22.9	10.1016/j.jhazmat.2021.127467
Poly(ether ether sulfone)	*Oc1ccc(Oc2ccc(S(=O)(=O)c3ccc(*)cc3)cc2)cc1	35000	10		PVP	30000	5	TiO2 NPs-3	1.5	NMP	22.9	3.45	Safranin O	50	350.84	BSA	1000	90.7	85.32	16.5	83.1	66.6	16.9	10.1016/j.jhazmat.2021.127467
Poly(ether ether sulfone)	*Oc1ccc(Oc2ccc(S(=O)(=O)c3ccc(*)cc3)cc2)cc1	35000	7.5		PVP	30000	7.5	TiO2 NPs-3	1.5	NMP	22.9	3.45	Safranin O	50	350.84	BSA	1000	75.4	90.71	17.5	82.3	64.8	17.7	10.1016/j.jhazmat.2021.127467
Poly(ether ether sulfone)	*Oc1ccc(Oc2ccc(S(=O)(=O)c3ccc(*)cc3)cc2)cc1	35000	5		PVP	30000	10	TiO2 NPs-3	1.5	NMP	22.9	3.45	Safranin O	50	350.84	BSA	1000	68.8	94.59	22.8	74.5	51.7	25.5	10.1016/j.jhazmat.2021.127467
Poly(ether ether sulfone)	*Oc1ccc(Oc2ccc(S(=O)(=O)c3ccc(*)cc3)cc2)cc1	35000	15		PVP	30000	0	TiO2 NPs-3	1.5	NMP	22.9	3.45	Pepsin	1000	35000	BSA	1000	29	95	22.3	49.1	26.8	50.9	10.1016/j.jhazmat.2021.127467
Poly(ether ether sulfone)	*Oc1ccc(Oc2ccc(S(=O)(=O)c3ccc(*)cc3)cc2)cc1	35000	12.5		PVP	30000	2.5	TiO2 NPs-3	1.5	NMP	22.9	3.45	Pepsin	1000	35000	BSA	1000	54.3	86	21.6	77.1	55.5	22.9	10.1016/j.jhazmat.2021.127467
Poly(ether ether sulfone)	*Oc1ccc(Oc2ccc(S(=O)(=O)c3ccc(*)cc3)cc2)cc1	35000	10		PVP	30000	5	TiO2 NPs-3	1.5	NMP	22.9	3.45	Pepsin	1000	35000	BSA	1000	90.7	81.5	16.5	83.1	66.6	16.9	10.1016/j.jhazmat.2021.127467
Poly(ether ether sulfone)	*Oc1ccc(Oc2ccc(S(=O)(=O)c3ccc(*)cc3)cc2)cc1	35000	7.5		PVP	30000	7.5	TiO2 NPs-3	1.5	NMP	22.9	3.45	Pepsin	1000	35000	BSA	1000	75.4	80	17.5	82.3	64.8	17.7	10.1016/j.jhazmat.2021.127467
Poly(ether ether sulfone)	*Oc1ccc(Oc2ccc(S(=O)(=O)c3ccc(*)cc3)cc2)cc1	35000	5		PVP	30000	10	TiO2 NPs-3	1.5	NMP	22.9	3.45	Pepsin	1000	35000	BSA	1000	68.8	81	22.8	74.5	51.7	25.5	10.1016/j.jhazmat.2021.127467
Poly(ether ether sulfone)	*Oc1ccc(Oc2ccc(S(=O)(=O)c3ccc(*)cc3)cc2)cc1	35000	15		PVP	30000	0	TiO2 NPs-3	1.5	NMP	22.9	3.45	Trypsin	1000	20000	BSA	1000	29	93.75	22.3	49.1	26.8	50.9	10.1016/j.jhazmat.2021.127467
Poly(ether ether sulfone)	*Oc1ccc(Oc2ccc(S(=O)(=O)c3ccc(*)cc3)cc2)cc1	35000	12.5		PVP	30000	2.5	TiO2 NPs-3	1.5	NMP	22.9	3.45	Trypsin	1000	20000	BSA	1000	54.3	87	21.6	77.1	55.5	22.9	10.1016/j.jhazmat.2021.127467
Poly(ether ether sulfone)	*Oc1ccc(Oc2ccc(S(=O)(=O)c3ccc(*)cc3)cc2)cc1	35000	10		PVP	30000	5	TiO2 NPs-3	1.5	NMP	22.9	3.45	Trypsin	1000	20000	BSA	1000	90.7	73	16.5	83.1	66.6	16.9	10.1016/j.jhazmat.2021.127467
Poly(ether ether sulfone)	*Oc1ccc(Oc2ccc(S(=O)(=O)c3ccc(*)cc3)cc2)cc1	35000	7.5		PVP	30000	7.5	TiO2 NPs-3	1.5	NMP	22.9	3.45	Trypsin	1000	20000	BSA	1000	75.4	74	17.5	82.3	64.8	17.7	10.1016/j.jhazmat.2021.127467
Poly(ether ether sulfone)	*Oc1ccc(Oc2ccc(S(=O)(=O)c3ccc(*)cc3)cc2)cc1	35000	5		PVP	30000	10	TiO2 NPs-3	1.5	NMP	22.9	3.45	Trypsin	1000	20000	BSA	1000	68.8	75	22.8	74.5	51.7	25.5	10.1016/j.jhazmat.2021.127467
Poly(ether ether sulfone)	*Oc1ccc(Oc2ccc(S(=O)(=O)c3ccc(*)cc3)cc2)cc1	35000	15		PVP	30000	0	TiO2 NPs-3	1.5	NMP	22.9	3.45	Egg albumin	1000	30000	BSA	1000	29	95.5	22.3	49.1	26.8	50.9	10.1016/j.jhazmat.2021.127467
Poly(ether ether sulfone)	*Oc1ccc(Oc2ccc(S(=O)(=O)c3ccc(*)cc3)cc2)cc1	35000	12.5		PVP	30000	2.5	TiO2 NPs-3	1.5	NMP	22.9	3.45	Egg albumin	1000	30000	BSA	1000	54.3	92	21.6	77.1	55.5	22.9	10.1016/j.jhazmat.2021.127467
Poly(ether ether sulfone)	*Oc1ccc(Oc2ccc(S(=O)(=O)c3ccc(*)cc3)cc2)cc1	35000	10		PVP	30000	5	TiO2 NPs-3	1.5	NMP	22.9	3.45	Egg albumin	1000	30000	BSA	1000	90.7	85	16.5	83.1	66.6	16.9	10.1016/j.jhazmat.2021.127467
Poly(ether ether sulfone)	*Oc1ccc(Oc2ccc(S(=O)(=O)c3ccc(*)cc3)cc2)cc1	35000	7.5		PVP	30000	7.5	TiO2 NPs-3	1.5	NMP	22.9	3.45	Egg albumin	1000	30000	BSA	1000	75.4	85.5	17.5	82.3	64.8	17.7	10.1016/j.jhazmat.2021.127467
Poly(ether ether sulfone)	*Oc1ccc(Oc2ccc(S(=O)(=O)c3ccc(*)cc3)cc2)cc1	35000	5		PVP	30000	10	TiO2 NPs-3	1.5	NMP	22.9	3.45	Egg albumin	1000	30000	BSA	1000	68.8	86.2	22.8	74.5	51.7	25.5	10.1016/j.jhazmat.2021.127467
Polyvinyl chloride	*CC(*)Cl	48000	14	40	PVP		1	HNTs	0	NMP	22.7	1.96	BSA	1000	67000	BSA	1000	65	75	59.09	77.23	18.14	22.77	10.1016/j.jiec.2018.02.037
Polyvinyl chloride	*CC(*)Cl	48000	14	40	PVP		1	HNTs	1	NMP	22.7	1.96	BSA	1000	67000	BSA	1000	81.2	90	66.67	83.33	16.66	16.67	10.1016/j.jiec.2018.02.037
Polyvinyl chloride	*CC(*)Cl	48000	14	40	PVP		1	HNTs	3	NMP	22.7	1.96	BSA	1000	67000	BSA	1000	83.9	99	66.67	86.66	19.99	13.34	10.1016/j.jiec.2018.02.037
Polyvinyl chloride	*CC(*)Cl	48000	14	40	PVP		1	CeO2-HNTs	0	NMP	22.7	1.96	HA	100		HA	100	65	74.45	67.84	68.19	0.35	31.81	10.1016/j.jece.2020.104734
Polyvinyl chloride	*CC(*)Cl	48000	14	40	PVP		1	CeO2-HNTs	1	NMP	22.7	1.96	HA	100		HA	100	81.6	92.5	80.39	87.97	7.58	12.03	10.1016/j.jece.2020.104734
Polyvinyl chloride	*CC(*)Cl	48000	14	40	PVP		1	CeO2-HNTs	3	NMP	22.7	1.96	HA	100		HA	100	76.2	98.5	75.18	76.3	1.12	23.7	10.1016/j.jece.2020.104734
Polyvinylidene fluoride	*CC(*)(F)F		18	29.2	PVP		6	TiO2 NPs-4	0	NMP	22.7	1.5	BSA	1000	67000	BSA	1000	66.7	86.2	5.8	76.3	70.5	23.7	10.1016/j.apsusc.2016.02.211
Polyvinylidene fluoride	*CC(*)(F)F		18	29.2	PVP		6	TiO2 NPs-4	3	NMP	22.7	1.5	BSA	1000	67000	BSA	1000	175	68.75	28	84.5	56.5	15.5	10.1016/j.apsusc.2016.02.211
Polyethersulfone	*Oc1ccc(S(=O)(=O)c2ccc(*)cc2)cc1	58000	16	42	PVP	25000	4	amine-MWCNTs	0	NMP	22.7	3	BSA	500	66000	BSA	500	41.7	81	6.5	27	20.5	73	10.1016/j.desal.2011.10.039
Polyethersulfone	*Oc1ccc(S(=O)(=O)c2ccc(*)cc2)cc1	58000	16	42	PVP	25000	4	amine-MWCNTs	0.05	NMP	22.7	3	BSA	500	66000	BSA	500	23.3	82.5	24.7	46	21.3	54	10.1016/j.desal.2011.10.039
Polyethersulfone	*Oc1ccc(S(=O)(=O)c2ccc(*)cc2)cc1	58000	16	42	PVP	25000	4	amine-MWCNTs	0.5	NMP	22.7	3	BSA	500	66000	BSA	500	50	87	13.1	48	34.9	52	10.1016/j.desal.2011.10.039
Polyethersulfone	*Oc1ccc(S(=O)(=O)c2ccc(*)cc2)cc1	58000	16	42	PVP	25000	4	amine-MWCNTs	1	NMP	22.7	3	BSA	500	66000	BSA	500	63.3	86.5	10.1	46	35.9	54	10.1016/j.desal.2011.10.039
Polyethersulfone	*Oc1ccc(S(=O)(=O)c2ccc(*)cc2)cc1	58000	16	42	PVP	25000	4	amine-MWCNTs	2	NMP	22.7	3	BSA	500	66000	BSA	500	26.7	88	17.9	39	21.1	61	10.1016/j.desal.2011.10.039
Polyethersulfone	*Oc1ccc(S(=O)(=O)c2ccc(*)cc2)cc1	58000	20	42	PVP	25000	1	PAA-g-MWCNT-TiO2	0.1	NMP	22.7	1	BSA	100	67000	BSA	1000	30	94.3	40	75	35	25	10.1016/j.eurpolymj.2022.111006
Polyethersulfone	*Oc1ccc(S(=O)(=O)c2ccc(*)cc2)cc1	58000	20	42	PVP	25000	1	PAA-g-MWCNT-TiO2	0.5	NMP	22.7	1	BSA	100	67000	BSA	1000	85	95	60	80	20	20	10.1016/j.eurpolymj.2022.111006
Polyethersulfone	*Oc1ccc(S(=O)(=O)c2ccc(*)cc2)cc1	58000	20	42	PVP	25000	1	PAA-g-MWCNT-TiO2	1	NMP	22.7	1	BSA	100	67000	BSA	1000	123.6	96.2	67.5	85	17.5	15	10.1016/j.eurpolymj.2022.111006
Polyethersulfone	*Oc1ccc(S(=O)(=O)c2ccc(*)cc2)cc1	58000	20	42	PVP	25000	1	PAA-g-MWCNT-TiO2	2	NMP	22.7	1	BSA	100	67000	BSA	1000	105	95.5	65	77.5	12.5	22.5	10.1016/j.eurpolymj.2022.111006
Polyvinyl chloride	*CC(*)Cl		15	40	PEG	6000	4	none	0	NMP	22.9	2	BSA	500	66000	BSA	500	106.6	90.2	30	69.3	39.3	30.7	10.1016/j.seppur.2015.10.015
Polyvinyl chloride	*CC(*)Cl		15	40	PEG	6000	4	ZnO NPs	0.3	NMP	22.9	2	BSA	500	66000	BSA	500	115.8	92.4	30.22	77.1	46.88	22.9	10.1016/j.seppur.2015.10.015
Polyvinyl chloride	*CC(*)Cl		15	40	PEG	6000	4	ZnO NPs	1	NMP	22.9	2	BSA	500	66000	BSA	500	133.45	95.1	32.97	85.8	52.83	14.2	10.1016/j.seppur.2015.10.015
Polyvinyl chloride	*CC(*)Cl		15	40	PEG	6000	4	ZnO NPs	2	NMP	22.9	2	BSA	500	66000	BSA	500	156.5	95.8	31.95	88.7	56.75	11.3	10.1016/j.seppur.2015.10.015
Polyvinyl chloride	*CC(*)Cl		15	40	PEG	6000	4	ZnO NPs	4	NMP	22.9	2	BSA	500	66000	BSA	500	189.35	95.6	29.57	88.2	58.63	11.8	10.1016/j.seppur.2015.10.015
Sulfonated polyethersulfone	*Oc1ccc(S(=O)(=O)c2ccc(*)cc2)cc1S(=O)(=O)O	58000	16		PVP	40000	4	none	0	NMP	22.9	2	BSA	100	66000	BSA	100	90	94.3	35.42	72	36.58	28	10.1021/acsami.9b19387
Sulfonated polyethersulfone	*Oc1ccc(S(=O)(=O)c2ccc(*)cc2)cc1S(=O)(=O)O	58000	16		PVP	40000	4	GO-SiO2-NH2	2	NMP	22.9	2	BSA	100	66000	BSA	100	142.5	94.2	30.26	76	45.74	24	10.1021/acsami.9b19387
Sulfonated polyethersulfone	*Oc1ccc(S(=O)(=O)c2ccc(*)cc2)cc1S(=O)(=O)O	58000	16		PVP	40000	4	GO-SiO2-NH2	4	NMP	22.9	2	BSA	100	66000	BSA	100	225	93.9	22.67	78.5	55.83	21.5	10.1021/acsami.9b19387
Sulfonated polyethersulfone	*Oc1ccc(S(=O)(=O)c2ccc(*)cc2)cc1S(=O)(=O)O	58000	16		PVP	40000	4	GO-SiO2-NH2	6	NMP	22.9	2	BSA	100	66000	BSA	100	270	92.8	27.07	82	54.93	18	10.1021/acsami.9b19387
Sulfonated polyethersulfone	*Oc1ccc(S(=O)(=O)c2ccc(*)cc2)cc1S(=O)(=O)O	58000	16		PVP	40000	4	GO-SiO2-NH2	8	NMP	22.9	2	BSA	100	66000	BSA	100	250	93	25.5	88.2	62.7	11.8	10.1021/acsami.9b19387
Sulfonated polyethersulfone	*Oc1ccc(S(=O)(=O)c2ccc(*)cc2)cc1S(=O)(=O)O	58000	16		PVP	40000	4	none	0	NMP	22.9	2	HA	100		HA	100	90	97.5	39.89	76.5	36.61	23.5	10.1021/acsami.9b19387
Sulfonated polyethersulfone	*Oc1ccc(S(=O)(=O)c2ccc(*)cc2)cc1S(=O)(=O)O	58000	16		PVP	40000	4	GO-SiO2-NH2	2	NMP	22.9	2	HA	100		HA	100	142.5	97.1	32.89	84	51.11	16	10.1021/acsami.9b19387
Sulfonated polyethersulfone	*Oc1ccc(S(=O)(=O)c2ccc(*)cc2)cc1S(=O)(=O)O	58000	16		PVP	40000	4	GO-SiO2-NH2	4	NMP	22.9	2	HA	100		HA	100	225	98	25.82	88	62.18	12	10.1021/acsami.9b19387
Sulfonated polyethersulfone	*Oc1ccc(S(=O)(=O)c2ccc(*)cc2)cc1S(=O)(=O)O	58000	16		PVP	40000	4	GO-SiO2-NH2	6	NMP	22.9	2	HA	100		HA	100	270	97	31.25	90	58.75	10	10.1021/acsami.9b19387
Sulfonated polyethersulfone	*Oc1ccc(S(=O)(=O)c2ccc(*)cc2)cc1S(=O)(=O)O	58000	16		PVP	40000	4	none	0	NMP	22.9	2	SA	100		SA	100	90	91.6	43.75	83	39.25	17	10.1021/acsami.9b19387
Polyvinyl chloride	*CC(*)Cl		15	40	PEG	6000	4	none	0	NMP	22.9	2	BSA	250	66000	BSA	250	20.5	90.8	43.7	47.7	4	52.3	10.1016/j.seppur.2019.116374
Polyvinyl chloride	*CC(*)Cl		15	40	PEG	6000	4	TiO2 NPs-5	1	NMP	22.9	2	BSA	250	66000	BSA	250	22	93.9	51.3	52.3	1	47.7	10.1016/j.seppur.2019.116374
Polyvinyl chloride	*CC(*)Cl		15	40	PEG	6000	4	Ag-TiO2	0.25	NMP	22.9	2	BSA	250	66000	BSA	250	27.5	98	54.1	56.6	2.5	43.4	10.1016/j.seppur.2019.116374
Polyvinyl chloride	*CC(*)Cl		15	40	PEG	6000	4	Ag-TiO2	0.5	NMP	22.9	2	BSA	250	66000	BSA	250	26	96.5	54.4	59.4	5	40.6	10.1016/j.seppur.2019.116374
Polyvinyl chloride	*CC(*)Cl		15	40	PEG	6000	4	Ag-TiO2	1	NMP	22.9	2	BSA	250	66000	BSA	250	30	96.1	54.9	59.4	4.5	40.6	10.1016/j.seppur.2019.116374
Polyvinyl chloride	*CC(*)Cl		15	40	PEG	6000	4	Ag-TiO2	2	NMP	22.9	2	BSA	250	66000	BSA	250	27.5	95.8	57.1	60.6	3.5	39.4	10.1016/j.seppur.2019.116374
Polyvinyl chloride	*CC(*)Cl		15	40	PEG	6000	4	Ag-TiO2	4	NMP	22.9	2	BSA	250	66000	BSA	250	27	95	58.9	64.9	6	35.1	10.1016/j.seppur.2019.116374
Polyvinyl chloride	*CC(*)Cl		15	40	PEG	6000	4	none	0	NMP	22.9	2	Lanasol blue 3R	100	789.377	BSA	250	20.5	92.3	43.7	47.7	4	52.3	10.1016/j.seppur.2019.116374
Polyvinyl chloride	*CC(*)Cl		15	40	PEG	6000	4	TiO2 NPs-5	1	NMP	22.9	2	Lanasol blue 3R	100	789.377	BSA	250	22	93	51.3	52.3	1	47.7	10.1016/j.seppur.2019.116374
Polyvinyl chloride	*CC(*)Cl		15	40	PEG	6000	4	Ag-TiO2	0.25	NMP	22.9	2	Lanasol blue 3R	100	789.377	BSA	250	27.5	95.2	54.1	56.6	2.5	43.4	10.1016/j.seppur.2019.116374
Polyvinyl chloride	*CC(*)Cl		15	40	PEG	6000	4	Ag-TiO2	0.5	NMP	22.9	2	Lanasol blue 3R	100	789.377	BSA	250	26	94	54.4	59.4	5	40.6	10.1016/j.seppur.2019.116374
Polyvinyl chloride	*CC(*)Cl		15	40	PEG	6000	4	Ag-TiO2	1	NMP	22.9	2	Lanasol blue 3R	100	789.377	BSA	250	30	95.1	54.9	59.4	4.5	40.6	10.1016/j.seppur.2019.116374
Polyvinyl chloride	*CC(*)Cl		15	40	PEG	6000	4	Ag-TiO2	2	NMP	22.9	2	Lanasol blue 3R	100	789.377	BSA	250	27.5	95.7	57.1	60.6	3.5	39.4	10.1016/j.seppur.2019.116374
Polyvinyl chloride	*CC(*)Cl		15	40	PEG	6000	4	Ag-TiO2	4	NMP	22.9	2	Lanasol blue 3R	100	789.377	BSA	250	27	98.6	58.9	64.9	6	35.1	10.1016/j.seppur.2019.116374
Polyvinyl chloride	*CC(*)Cl		15	40	PEG	6000	4	TiO2 NPs-5	0.2	NMP	22.9	2	BSA	500	66000	BSA	500	110.5	93	33.94	75	41.06	25	10.1016/j.memsci.2014.08.051
Polyvinyl chloride	*CC(*)Cl		15	40	PEG	6000	4	TiO2 NPs-5	0.5	NMP	22.9	2	BSA	500	66000	BSA	500	142	95	30.63	79	48.37	21	10.1016/j.memsci.2014.08.051
Polyvinyl chloride	*CC(*)Cl		15	40	PEG	6000	4	TiO2 NPs-5	1	NMP	22.9	2	BSA	500	66000	BSA	500	161.5	96	26.93	84	57.07	16	10.1016/j.memsci.2014.08.051
Polyvinyl chloride	*CC(*)Cl		15	40	PEG	6000	4	TiO2 NPs-5	2	NMP	22.9	2	BSA	500	66000	BSA	500	217.5	98	25.97	89	63.03	11	10.1016/j.memsci.2014.08.051
Polyvinyl chloride	*CC(*)Cl		15	40	PEG	6000	4	TiO2 NPs-5	4	NMP	22.9	2	BSA	500	66000	BSA	500	201.5	95.5	24.81	86	61.19	14	10.1016/j.memsci.2014.08.051
Polyethersulfone	*Oc1ccc(S(=O)(=O)c2ccc(*)cc2)cc1	58000	16	42	PVP	40000	2	none	0	NMP	22.9	1	HA	100		HA	100	193.9	42.5	58	73	15	27	10.1016/j.seppur.2021.118311
Polyethersulfone	*Oc1ccc(S(=O)(=O)c2ccc(*)cc2)cc1	58000	16	42	PVP	40000	2	SPDA	1	NMP	22.9	1	HA	100		HA	100	448.9	64	33.5	83.5	50	16.5	10.1016/j.seppur.2021.118311
Polyethersulfone	*Oc1ccc(S(=O)(=O)c2ccc(*)cc2)cc1	58000	16	42	PVP	40000	2	SPDA	2	NMP	22.9	1	HA	100		HA	100	515.8	72.5	37	89	52	11	10.1016/j.seppur.2021.118311
Polyethersulfone	*Oc1ccc(S(=O)(=O)c2ccc(*)cc2)cc1	58000	16	42	PVP	40000	2	none	0	NMP	22.9	1	BSA	100	66000	BSA	100	193.9	46	48.75	61.25	12.5	38.75	10.1016/j.seppur.2021.118311
Polyethersulfone	*Oc1ccc(S(=O)(=O)c2ccc(*)cc2)cc1	58000	16	42	PVP	40000	2	SPDA	1	NMP	22.9	1	BSA	100	66000	BSA	100	448.9	66	27.5	70	42.5	30	10.1016/j.seppur.2021.118311
Polyethersulfone	*Oc1ccc(S(=O)(=O)c2ccc(*)cc2)cc1	58000	16	42	PVP	40000	2	SPDA	2	NMP	22.9	1	BSA	100	66000	BSA	100	515.8	76	31.2	76.2	45	23.8	10.1016/j.seppur.2021.118311
Polyethersulfone	*Oc1ccc(S(=O)(=O)c2ccc(*)cc2)cc1	58000	16	42	PVP	40000	2	SPDA	4	NMP	22.9	1	BSA	100	66000	BSA	100	475.6	82.5	30	80	50	20	10.1016/j.seppur.2021.118311
Polyethersulfone	*Oc1ccc(S(=O)(=O)c2ccc(*)cc2)cc1	58000	16	42	PVP	40000	2	none	0	NMP	22.9	1	SA	100		SA	100	193.9	35	69	74	5	26	10.1016/j.seppur.2021.118311
Polyethersulfone	*Oc1ccc(S(=O)(=O)c2ccc(*)cc2)cc1	58000	16	42	PVP	40000	2	SPDA	1	NMP	22.9	1	SA	100		SA	100	448.9	55	39	77	38	23	10.1016/j.seppur.2021.118311
Polyethersulfone	*Oc1ccc(S(=O)(=O)c2ccc(*)cc2)cc1	58000	16	42	PVP	40000	2	SPDA	2	NMP	22.9	1	SA	100		SA	100	515.8	62.5	40	83	43	17	10.1016/j.seppur.2021.118311
Polyethersulfone	*Oc1ccc(S(=O)(=O)c2ccc(*)cc2)cc1	58000	16	42	PVP	40000	2	SPDA	4	NMP	22.9	1	SA	100		SA	100	475.6	70	39.5	87.5	48	12.5	10.1016/j.seppur.2021.118311
Polyvinylidene fluoride	*CC(*)(F)F		15	29.2	PVP		1	none	0	NMP	22.7	1	BSA	100	66000	BSA	1000	59.7	71.4	12.5	32.5	20	67.5	10.1039/C2TA01415G
Polyvinylidene fluoride	*CC(*)(F)F		15	29.2	PVP		1	OMWCNTs	1	NMP	22.7	1	BSA	100	66000	BSA	1000	120	93.1	32	80	48	20	10.1039/C2TA01415G
Polyvinylidene fluoride	*CC(*)(F)F	470000	13	29.2	none		0	none	0	NMP	22.7	1	BSA	100	68000	BSA	100	14.8	98.5	49.05	65.5	16.45	34.5	10.1016/j.jece.2013.05.014
Polyvinylidene fluoride	*CC(*)(F)F	470000	13	29.2	none		0	GO-6	0.5	NMP	22.7	1	BSA	100	68000	BSA	100	18.6	98.5	58.44	73	14.56	27	10.1016/j.jece.2013.05.014
Polyvinylidene fluoride	*CC(*)(F)F	470000	13	29.2	none		0	GO-6	1	NMP	22.7	1	BSA	100	68000	BSA	100	25.55	98.5	53.27	79.5	26.23	20.5	10.1016/j.jece.2013.05.014
Polyvinylidene fluoride	*CC(*)(F)F	470000	13	29.2	none		0	GO-6	2	NMP	22.7	1	BSA	100	68000	BSA	100	26.49	98.5	53.64	88.56	34.92	11.44	10.1016/j.jece.2013.05.014
poly(m-phenylene isophthalamide)	*Nc1cccc(NC(=O)c2cccc(C(*)=O)c2)c1	200000	12		none		0	LiCl	5	NMP	22.7	1	BSA	1000	68000	BSA	1000	345.48	95.62	34.73	82.7	47.97	17.3	10.1016/j.seppur.2021.120106
poly(m-phenylene isophthalamide)	*Nc1cccc(NC(=O)c2cccc(C(*)=O)c2)c1	200000	12		Pluronic F127	12600	0.5	LiCl	5	NMP	22.7	1	BSA	1000	68000	BSA	1000	420	95	30.95	82.5	51.55	17.5	10.1016/j.seppur.2021.120106
poly(m-phenylene isophthalamide)	*Nc1cccc(NC(=O)c2cccc(C(*)=O)c2)c1	200000	12		Pluronic F127	12600	1	LiCl	5	NMP	22.7	1	BSA	1000	68000	BSA	1000	500	93.5	30	84	54	16	10.1016/j.seppur.2021.120106
poly(m-phenylene isophthalamide)	*Nc1cccc(NC(=O)c2cccc(C(*)=O)c2)c1	200000	12		Pluronic F127	12600	1.5	LiCl	5	NMP	22.7	1	BSA	1000	68000	BSA	1000	600	92.5	31.17	90	58.83	10	10.1016/j.seppur.2021.120106
poly(m-phenylene isophthalamide)	*Nc1cccc(NC(=O)c2cccc(C(*)=O)c2)c1	200000	12		Pluronic F127	12600	2	LiCl	5	NMP	22.7	1	BSA	1000	68000	BSA	1000	750	92	28	81	53	19	10.1016/j.seppur.2021.120106
poly(m-phenylene isophthalamide)	*Nc1cccc(NC(=O)c2cccc(C(*)=O)c2)c1	200000	12		Pluronic F127	12600	2.5	LiCl	5	NMP	22.7	1	BSA	1000	68000	BSA	1000	809.06	91.77	28.43	79.5	51.07	20.5	10.1016/j.seppur.2021.120106
Polyvinylidene fluoride	*CC(*)(F)F		18	29.2	PVP	29000	1	ZIF-8 (Z1)	0.02	NMP	22.7	2	BSA	500	66000	BSA	500	97.5	98.5	40.25	71.25	31	28.75	10.1016/j.seppur.2019.115838
Polyvinylidene fluoride	*CC(*)(F)F		18	29.2	PVP	29000	1	ZIF-8 (Z1)	0.05	NMP	22.7	2	BSA	500	66000	BSA	500	131	98.5	45	76	31	24	10.1016/j.seppur.2019.115838
Polyvinylidene fluoride	*CC(*)(F)F		18	29.2	PVP	29000	1	ZIF-8 (Z1)	0.1	NMP	22.7	2	BSA	500	66000	BSA	500	155.5	98.5	48.87	76.87	28	23.13	10.1016/j.seppur.2019.115838
Polyvinylidene fluoride	*CC(*)(F)F		18	29.2	PVP	29000	1	ZIF-8 (Z1)	0.2	NMP	22.7	2	BSA	500	66000	BSA	500	139	98.5	46.37	78.37	32	21.63	10.1016/j.seppur.2019.115838
Polyvinylidene fluoride	*CC(*)(F)F		18	29.2	PVP	29000	1	ZIF-8 (Z1)	0.5	NMP	22.7	2	BSA	500	66000	BSA	500	122.5	98.5	44.7	73.2	28.5	26.8	10.1016/j.seppur.2019.115838
Polyvinylidene fluoride	*CC(*)(F)F		18	29.2	PVP	29000	1	ZIF-8 (Z1)	1	NMP	22.7	2	BSA	500	66000	BSA	500	102.5	98.5	40	68	28	32	10.1016/j.seppur.2019.115838
Polyvinylidene fluoride	*CC(*)(F)F		18	29.2	PVP	29000	1	ZIF-8 (Z2)	0.02	NMP	22.7	2	BSA	500	66000	BSA	500	87.5	98.5	41.25	63.75	22.5	36.25	10.1016/j.seppur.2019.115838
Polyvinylidene fluoride	*CC(*)(F)F		18	29.2	PVP	29000	1	ZIF-8 (Z2)	0.05	NMP	22.7	2	BSA	500	66000	BSA	500	107.5	98.5	47.4	69.4	22	30.6	10.1016/j.seppur.2019.115838
Polyvinylidene fluoride	*CC(*)(F)F		18	29.2	PVP	29000	1	ZIF-8 (Z2)	0.1	NMP	22.7	2	BSA	500	66000	BSA	500	124	98.5	43.5	71.5	28	28.5	10.1016/j.seppur.2019.115838
Polyvinylidene fluoride	*CC(*)(F)F		18	29.2	PVP	29000	1	ZIF-8 (Z2)	0.2	NMP	22.7	2	BSA	500	66000	BSA	500	128	98.5	46	77	31	23	10.1016/j.seppur.2019.115838
Polyvinylidene fluoride	*CC(*)(F)F		18	29.2	PVP	29000	1	ZIF-8 (Z2)	0.5	NMP	22.7	2	BSA	500	66000	BSA	500	110	98.5	43.25	71.25	28	28.75	10.1016/j.seppur.2019.115838
Polyvinylidene fluoride	*CC(*)(F)F		18	29.2	PVP	29000	1	ZIF-8 (Z2)	1	NMP	22.7	2	BSA	500	66000	BSA	500	92.5	98.5	42.5	67.5	25	32.5	10.1016/j.seppur.2019.115838
Polysulfone	*Oc1ccc(S(=O)(=O)c2ccc(Oc3ccc(C(C)(C)c4ccc(*)cc4)cc3)cc2)cc1	22000	16.5	46.6	PVP		0.5	none	0	NMP		1	HA	20		HA	20	86	87.5	19.7	34.2	14.5	65.8	10.1016/j.envres.2021.112651
Polysulfone	*Oc1ccc(S(=O)(=O)c2ccc(Oc3ccc(C(C)(C)c4ccc(*)cc4)cc3)cc2)cc1	22000	16.5	46.6	PVP		0.5	UiO-66-2	0.1	NMP		1	HA	20		HA	20	130	93.12	16	48.7	32.7	51.3	10.1016/j.envres.2021.112651
Polysulfone	*Oc1ccc(S(=O)(=O)c2ccc(Oc3ccc(C(C)(C)c4ccc(*)cc4)cc3)cc2)cc1	22000	16.5	46.6	PVP		0.5	UiO-66-2	0.3	NMP		1	HA	20		HA	20	165	95.62	13.6	59.5	45.9	40.5	10.1016/j.envres.2021.112651
Polysulfone	*Oc1ccc(S(=O)(=O)c2ccc(Oc3ccc(C(C)(C)c4ccc(*)cc4)cc3)cc2)cc1	22000	16.5	46.6	PVP		0.5	UiO-66-2	0.6	NMP		1	HA	20		HA	20	210	98.5	5.2	87.7	82.5	12.3	10.1016/j.envres.2021.112651
Polysulfone	*Oc1ccc(S(=O)(=O)c2ccc(Oc3ccc(C(C)(C)c4ccc(*)cc4)cc3)cc2)cc1	22000	16.5	46.6	PVP		0.5	UiO-66-2	0.9	NMP		1	HA	20		HA	20	180	98.12	8	78.7	70.7	21.3	10.1016/j.envres.2021.112651
Polyvinylidene fluoride	*CC(*)(F)F	400000	15	29.2	PVP	40000	1	none	0	NMP	22.9	1	BSA	500	68000	BSA	500	142.8	68	36.2	51.2	15	48.8	10.1016/j.seppur.2021.119308
Polyvinylidene fluoride	*CC(*)(F)F	400000	15	29.2	PVP	40000	1	GO-8	0.5	NMP	22.9	1	BSA	500	68000	BSA	500	180	81.7	46.5	62	15.5	38	10.1016/j.seppur.2021.119308
Polyvinylidene fluoride	*CC(*)(F)F	400000	15	29.2	PVP	40000	1	GO-8	1	NMP	22.9	1	BSA	500	68000	BSA	500	195	83	54.5	72	17.5	28	10.1016/j.seppur.2021.119308
Polyvinylidene fluoride	*CC(*)(F)F	400000	15	29.2	PVP	40000	1	GO-8	1.5	NMP	22.9	1	BSA	500	68000	BSA	500	170	81.2	48.5	61	12.5	39	10.1016/j.seppur.2021.119308
Polyvinylidene fluoride	*CC(*)(F)F	400000	15	29.2	PVP	40000	1	UiO-66-3	1	NMP	22.9	1	BSA	500	68000	BSA	500	181.25	82.5	52.5	64.5	12	35.5	10.1016/j.seppur.2021.119308
Polyvinylidene fluoride	*CC(*)(F)F	400000	15	29.2	PVP	40000	1	GO-UiO-66	0.5	NMP	22.9	1	BSA	500	68000	BSA	500	212.5	84	50	66	16	34	10.1016/j.seppur.2021.119308
Polyvinylidene fluoride	*CC(*)(F)F	400000	15	29.2	PVP	40000	1	GO-UiO-66	1	NMP	22.9	1	BSA	500	68000	BSA	500	262.5	93	56.5	82	25.5	18	10.1016/j.seppur.2021.119308
Polyvinylidene fluoride	*CC(*)(F)F	400000	15	29.2	PVP	40000	1	GO-UiO-66	1.5	NMP	22.9	1	BSA	500	68000	BSA	500	233.5	86.25	55	70	15	30	10.1016/j.seppur.2021.119308
Polysulfone	*Oc1ccc(S(=O)(=O)c2ccc(Oc3ccc(C(C)(C)c4ccc(*)cc4)cc3)cc2)cc1		18	46.6	PVP		1	none	0	NMP	22.7	1	BSA	200	66000	BSA	200	98	92	73.6	80	6.4	20	10.1016/j.seppur.2021.120162
Polysulfone	*Oc1ccc(S(=O)(=O)c2ccc(Oc3ccc(C(C)(C)c4ccc(*)cc4)cc3)cc2)cc1		18	46.6	PVP		1	DPPA-GO	0.1	NMP	22.7	1	BSA	200	66000	BSA	200	187	96	60	80	20	20	10.1016/j.seppur.2021.120162
Polysulfone	*Oc1ccc(S(=O)(=O)c2ccc(Oc3ccc(C(C)(C)c4ccc(*)cc4)cc3)cc2)cc1		18	46.6	PVP		1	DPPA-GO	0.3	NMP	22.7	1	BSA	200	66000	BSA	200	213	96	62.74	76.47	13.73	23.53	10.1016/j.seppur.2021.120162
Polysulfone	*Oc1ccc(S(=O)(=O)c2ccc(Oc3ccc(C(C)(C)c4ccc(*)cc4)cc3)cc2)cc1		18	46.6	PVP		1	DPPA-GO	0.5	NMP	22.7	1	BSA	200	66000	BSA	200	245.1	95.8	53.95	77.19	23.24	22.81	10.1016/j.seppur.2021.120162
Polysulfone	*Oc1ccc(S(=O)(=O)c2ccc(Oc3ccc(C(C)(C)c4ccc(*)cc4)cc3)cc2)cc1		18	46.6	PVP		1	DPPA-GO	1	NMP	22.7	1	BSA	200	66000	BSA	200	235	94.5	41.95	70.27	28.32	29.73	10.1016/j.seppur.2021.120162
Polyethersulfone	*Oc1ccc(S(=O)(=O)c2ccc(*)cc2)cc1	58000	16	42	PVP	40000	1	none	0	NMP	22.9	1	BSA	500	66000	BSA	500	139.3	95.5	12	72	60	28	10.1016/j.memsci.2021.119779
Polyethersulfone	*Oc1ccc(S(=O)(=O)c2ccc(*)cc2)cc1	58000	16	42	PVP	40000	1	QSiPD-rGO	1	NMP	22.9	1	BSA	500	66000	BSA	500	162.5	98.67	13.5	75	61.5	25	10.1016/j.memsci.2021.119779
Polyethersulfone	*Oc1ccc(S(=O)(=O)c2ccc(*)cc2)cc1	58000	16	42	PVP	40000	1	QSiPD-rGO	2	NMP	22.9	1	BSA	500	66000	BSA	500	212.5	99.2	14.3	78.3	64	21.7	10.1016/j.memsci.2021.119779
Polyethersulfone	*Oc1ccc(S(=O)(=O)c2ccc(*)cc2)cc1	58000	16	42	PVP	40000	1	QSiPD-rGO	4	NMP	22.9	1	BSA	500	66000	BSA	500	218	99	14	79	65	21	10.1016/j.memsci.2021.119779
Polyethersulfone	*Oc1ccc(S(=O)(=O)c2ccc(*)cc2)cc1	58000	16	42	PVP	40000	1	QSiPD-rGO	6	NMP	22.9	1	BSA	500	66000	BSA	500	269.4	98.1	17.5	85	67.5	15	10.1016/j.memsci.2021.119779
Polyvinylidene fluoride	*CC(*)(F)F		16	29.2	PVP		3	GO-9	0.5	NMP	22.7	1	BSA	500	66000	BSA	500	570	88.5	24.39	88.9	64.51	11.1	10.1016/j.seppur.2019.116038
Polyvinylidene fluoride	*CC(*)(F)F		16	29.2	PVP		3	PFSA	0.5	NMP	22.7	1	BSA	500	66000	BSA	500	450	88	26.67	83.1	56.43	16.9	10.1016/j.seppur.2019.116038
Cellulose acetate	CC(=O)OC[C@H]1O[C@@H](O*)[C@H](OC(C)=O)[C@@H](O)[C@@H]1O*	30000	16	63.55	PEG	400	2	CNC-2	3	NMP	24.8	2	BSA	200	68000	BSA	1000	10	92	75	83	8	17	10.1016/j.carbpol.2017.06.064
Cellulose acetate	CC(=O)OC[C@H]1O[C@@H](O*)[C@H](OC(C)=O)[C@@H](O)[C@@H]1O*	30000	16	63.55	PEG	400	2	CNC-2	5	NMP	24.8	2	BSA	200	68000	BSA	1000	20	92.5	83.5	89.5	6	10.5	10.1016/j.carbpol.2017.06.064
Cellulose acetate	CC(=O)OC[C@H]1O[C@@H](O*)[C@H](OC(C)=O)[C@@H](O)[C@@H]1O*	30000	16	63.55	PEG	400	2	CNC-2	15	NMP	24.8	2	BSA	200	68000	BSA	1000	90	90	62	83	21	17	10.1016/j.carbpol.2017.06.064
Cellulose acetate	CC(=O)OC[C@H]1O[C@@H](O*)[C@H](OC(C)=O)[C@@H](O)[C@@H]1O*		15	63.55	PVP	25000	2	none	0	NMP	22.9	1	BSA	1000	68000	BSA	1000	46.25	92	25.18	60.18	35	39.82	10.1002/app.43946
Cellulose acetate	CC(=O)OC[C@H]1O[C@@H](O*)[C@H](OC(C)=O)[C@@H](O)[C@@H]1O*		15	63.55	PVP	25000	2	CNC-3	0.5	NMP	22.9	1	BSA	1000	68000	BSA	1000	77	97	30	68	38	32	10.1002/app.43946
Cellulose acetate	CC(=O)OC[C@H]1O[C@@H](O*)[C@H](OC(C)=O)[C@@H](O)[C@@H]1O*		15	63.55	PVP	25000	2	CNC-3	1.2	NMP	22.9	1	BSA	1000	68000	BSA	1000	15	95	30.24	72.24	42	27.76	10.1002/app.43946
Polyvinyl chloride	*CC(*)Cl	90000	17	40	PEG	2000	5	none	0	NMP	22.9	2	BSA	1000	68000	BSA	1000	80.8	84.94	39.67	70	30.33	30	10.1016/j.memsci.2017.04.011

## Sheet: 2
fabricaiton conditions													membrane properties
polymer	polymer SMILES string	polymer MW (g/mol)	polymer wt%	intrinsic viscosity (dl/g)	polymer surface tension (mN/m)	pore maker	pore maker molecular weight (Da)	pore maker wt% (pore maker weight to total weight)	additive	additive wt% (additive weight to polymer)	organic solvent	solubility parameter (MPa1/2)	mean pore radius (nm)	overall porosity (%)	contact angle (degree)	DOI
Polyphenylsulfone			15			PEG	1000	6	none	0	DMAc	22.7	16.7	30.8	93.4	10.1016/j.cjche.2017.02.009
Polyphenylsulfone			15			PEG	1000	6	GO-1	0.5	DMAc	22.7	20.4	49.6	81.1	10.1016/j.cjche.2017.02.009
Polyphenylsulfone			15			PEG	1000	6	GO-1	1	DMAc	22.7	25.9	57.2	73.7	10.1016/j.cjche.2017.02.009
Polyphenylsulfone			15			PEG	1000	6	GO-1	1.5	DMAc	22.7	30.1	63.7	67.1	10.1016/j.cjche.2017.02.009
Polyphenylsulfone			15			PEG	1000	6	GO-1	2	DMAc	22.7	48.3	76.8	65	10.1016/j.cjche.2017.02.009
Polyethersulfone		58000	15	0.41	42	none		0	CNC-1	0	DMF	24.8	68.2	61	63	10.1016/j.cej.2019.122919
Polyethersulfone		58000	15	0.41	42	none		0	CNC-1	0.075	DMF	24.8	68.8	68	60.4	10.1016/j.cej.2019.122919
Polyethersulfone		58000	15	0.41	42	none		0	CNC-1	0.12	DMF	24.8	69.1	71	54.3	10.1016/j.cej.2019.122919
Polyethersulfone		58000	15	0.41	42	none		0	CNC-1	0.15	DMF	24.8	69.2	72	51.9	10.1016/j.cej.2019.122919
Polyethersulfone		58000	15	0.41	42	none		0	CNC-1	0.3	DMF	24.8	69.3	72	50.1	10.1016/j.cej.2019.122919
Polyethersulfone		58000	15	0.41	42	none		0	CNC-1	0.75	DMF	24.8	64.2	73	48.2	10.1016/j.cej.2019.122919
Polysulfone	CC(C)(c1ccc(O)cc1)c2ccc(O)cc2.Oc3ccc(cc3)S(=O)(=O)c4ccc(O)cc10	35000	16	0.408	46.6	none		0	Arabic Gum	0	DMAc	22.7	24	53	85	10.3390/membranes9020029
Polysulfone	CC(C)(c1ccc(O)cc1)c2ccc(O)cc2.Oc3ccc(cc3)S(=O)(=O)c4ccc(O)cc12	35000	16	0.408	46.6	none		0	Arabic Gum	1	DMAc	22.7	36	62	59	10.3390/membranes9020029
Polysulfone	CC(C)(c1ccc(O)cc1)c2ccc(O)cc2.Oc3ccc(cc3)S(=O)(=O)c4ccc(O)cc13	35000	16	0.408	46.6	none		0	Arabic Gum	3	DMAc	22.7	37	65	58	10.3390/membranes9020029
Polysulfone	CC(C)(c1ccc(O)cc1)c2ccc(O)cc2.Oc3ccc(cc3)S(=O)(=O)c4ccc(O)cc14	35000	16	0.408	46.6	none		0	Arabic Gum	5	DMAc	22.7	35	64	50	10.3390/membranes9020029
Polysulfone	CC(C)(c1ccc(O)cc1)c2ccc(O)cc2.Oc3ccc(cc3)S(=O)(=O)c4ccc(O)cc15	35000	16	0.408	46.6	none		0	Arabic Gum	7	DMAc	22.7	30	58	47	10.3390/membranes9020029
Polyethersulfone			20	0.41	42	none		0	TiO2 NPs-1	0.4	NMP	22.9	6	66.6	44.1	10.1016/j.memsci.2012.11.008
Polyethersulfone			20	0.41	42	none		0	Al2O3 NPs-1	0.4	NMP	22.9	6	62.1	37.8	10.1016/j.memsci.2012.11.008
Polyethersulfone			20	0.41	42	none		0	ZrO2 NPs	0.4	NMP	22.9	6	64.3	48.6	10.1016/j.memsci.2012.11.008
Polyvinylidene fluoride	FC(F)=C	475637	20	1.22	29.2	none		0	PVP-g-MMT	0	DMAC	22.7	14.44	55.3	88.9	10.1021/la203494z
Polyvinylidene fluoride	FC(F)=C	475637	20	1.22	29.2	none		0	PVP-g-MMT	1	DMAC	22.7	15.06	79.6	82.6	10.1021/la203494z
Polyvinylidene fluoride	FC(F)=C	475637	20	1.22	29.2	none		0	PVP-g-MMT	2	DMAC	22.7	15.77	76.3	81.3	10.1021/la203494z
Polyvinylidene fluoride	FC(F)=C	475637	20	1.22	29.2	none		0	PVP-g-MMT	4	DMAC	22.7	15.79	76.1	76.9	10.1021/la203494z
Polyvinylidene fluoride	FC(F)=C	475637	20	1.22	29.2	none		0	PVP-g-MMT	6	DMAC	22.7	14.71	81.3	77.4	10.1021/la203494z
Polyvinyl chloride	ClC=C		15	0.84	40	PEG	6000	4	ZnO NPs-1	0	NMP	22.9	9.3	67.9	67.5	10.1016/j.seppur.2015.10.015
Polyvinyl chloride	ClC=C		15	0.84	40	PEG	6000	4	ZnO NPs-1	0.3	NMP	22.9	9.8	70.5	65.4	10.1016/j.seppur.2015.10.015
Polyvinyl chloride	ClC=C		15	0.84	40	PEG	6000	4	ZnO NPs-1	1	NMP	22.9	10.5	75.1	62.1	10.1016/j.seppur.2015.10.015
Polyvinyl chloride	ClC=C		15	0.84	40	PEG	6000	4	ZnO NPs-1	2	NMP	22.9	11.2	77.3	57.8	10.1016/j.seppur.2015.10.015
Polyvinyl chloride	ClC=C		15	0.84	40	PEG	6000	4	ZnO NPs-1	3	NMP	22.9	12.1	79.8	54.5	10.1016/j.seppur.2015.10.015
Polyvinyl chloride	ClC=C		15	0.84	40	PEG	6000	4	ZnO NPs-1	4	NMP	22.9	11.5	76.2	52.2	10.1016/j.seppur.2015.10.015
Polyethersulfone				0.41	42	PVP		8	SiO2/N-Halamine	0	DMAc	22.7	35.09	58.6	90.7	10.1016/j.desal.2013.07.018
Polyethersulfone				0.41	42	PVP		8	SiO2/N-Halamine	2.5	DMAc	22.7	42.91	59.1	77	10.1016/j.desal.2013.07.018
Polyethersulfone				0.41	42	PVP		8	SiO2/N-Halamine	5	DMAc	22.7	48.73	59.5	72	10.1016/j.desal.2013.07.018
Polyethersulfone				0.41	42	PVP		8	SiO2/N-Halamine	7.5	DMAc	22.7	32.04	58.9	68	10.1016/j.desal.2013.07.018
Polyvinylidene fluoride	FC(F)=C		14	1.22	29.2	none		0	none	0	DMF	24.8	12.5	30	81.28	10.1016/j.apsusc.2018.01.256
Polyvinylidene fluoride	FC(F)=C		13.3	1.22	29.2	none		0	CNC-2	0.7	DMF	24.8	17	35	73.95	10.1016/j.apsusc.2018.01.256
Polyvinylidene fluoride	FC(F)=C		12.6	1.22	29.2	none		0	CNC-2	1.4	DMF	24.8	24	40	78.55	10.1016/j.apsusc.2018.01.256
Polyvinylidene fluoride	FC(F)=C		11.2	1.22	29.2	none		0	CNC-2	2.8	DMF	24.8	25	50	79.37	10.1016/j.apsusc.2018.01.256
Polyvinylidene fluoride	FC(F)=C		9.8	1.22	29.2	none		0	CNC-2	4.2	DMF	24.8	32	70	82.95	10.1016/j.apsusc.2018.01.256
Polyethersulfone		58000	21	0.41	42	PVP	58000	1	g-C3N4-1	0.05	DMAc	22.7	3.7	69.3	60.2	doi.org/10.1016/j.chemosphere.2021.130616
Polyethersulfone		58000	21	0.41	42	PVP58000	58000	1	g-C3N4-1	0.1	DMAc	22.7	3.3	72.5	57.1	doi.org/10.1016/j.chemosphere.2021.130616
Polyethersulfone		58000	21	0.41	42	PVP58000	58000	1	g-C3N4-1	0.25	DMAc	22.7	3.8	73.4	54.4	doi.org/10.1016/j.chemosphere.2021.130616
Polyethersulfone		58000	21	0.41	42	PVP58000	58000	1	g-C3N4-1	0.5	DMAc	22.7	4.1	75.6	53.2	doi.org/10.1016/j.chemosphere.2021.130616
Polyethersulfone		58000	21	0.41	42	PVP58000	58000	1	g-C3N4-1	1	DMAc	22.7	5.3	78.8	52.4	doi.org/10.1016/j.chemosphere.2021.130616
Polyethersulfone		58000	21	0.41	42	PVP58000	58000	1	g-C3N4-1	2	DMAc	22.7	4.1	72.6	51.8	doi.org/10.1016/j.chemosphere.2021.130616
Polysulfone	CC(C)(c1ccc(O)cc1)c2ccc(O)cc2.Oc3ccc(cc3)S(=O)(=O)c4ccc(O)cc4	35000	16	0.408	46.6	Arabic Gum	250000	0.1	none	0	DMAC	22.7	51	57	73
Polysulfone	CC(C)(c1ccc(O)cc1)c2ccc(O)cc2.Oc3ccc(cc3)S(=O)(=O)c4ccc(O)cc4	35000	16	0.408	46.6	Arabic Gum	250000	0.5	none	0	DMAC	22.7	55	58	67
Polysulfone	CC(C)(c1ccc(O)cc1)c2ccc(O)cc2.Oc3ccc(cc3)S(=O)(=O)c4ccc(O)cc4	35000	16	0.408	46.6	Arabic Gum	250000	1	none	0	DMAC	22.7	60	62	51
Polysulfone	CC(C)(c1ccc(O)cc1)c2ccc(O)cc2.Oc3ccc(cc3)S(=O)(=O)c4ccc(O)cc4	35000	16	0.408	46.6	Arabic Gum	250000	1.5	none	0	DMAC	22.7	50.5	66	47
Polysulfone	CC(C)(c1ccc(O)cc1)c2ccc(O)cc2.Oc3ccc(cc3)S(=O)(=O)c4ccc(O)cc4	35000	16	0.408	46.6	Arabic Gum	250000	2	none	0	DMAC	22.7	46	68	43
Polysulfone	CC(C)(c1ccc(O)cc1)c2ccc(O)cc2.Oc3ccc(cc3)S(=O)(=O)c4ccc(O)cc4	35000	16	0.408	46.6	Arabic Gum	250000	3	none	0	DMAC	22.7	37	66.5	40
Polyethersulfone			18	0.41	42	none		0	none	0	NMP	22.9	11.6	80.2	68	10.1039/c7ra06406c
Polyethersulfone			18	0.41	42	none		0	TiO2-SO3H	2	NMP	22.9	16.6	75.3	52	10.1039/c7ra06406c
Polyethersulfone			18	0.41	42	none		0	TiO2 NPs-2	2	NMP	22.9	14.9	73.9	56	10.1039/c7ra06406c
Polyethersulfone		51000	16	0.41	42	none		0	none	0	DMAc	22.7	21.6	72.3	80	10.1016/j.memsci.2021.119339
Sulfonated polyethersulfone			16			none		0	none	0	DMAc	22.7	21.9	76.2	60	10.1016/j.memsci.2021.119339
Sulfonated polyethersulfone			16			none		0	UiO-66-NH2	5	DMAc	22.7	20.7	78.6	26.2	10.1016/j.memsci.2021.119339
Sulfonated polyethersulfone			16			none		0	UiO-66-NH2	10	DMAc	22.7	20.8	79	21.3	10.1016/j.memsci.2021.119339
Polyethersulfone		51000	16	0.41	42	none		0	UiO-66-NH2	5	DMAc	22.7	20.4	76.1	44	10.1016/j.memsci.2021.119339
Polyethersulfone		51000	16	0.41	42	none		0	UiO-66-NH2	10	DMAc	22.7	15.9	71.1	34.7	10.1016/j.memsci.2021.119339
Sulfonated polyethersulfone		51000	16			none		0	UiO-66-1	5	DMAc	22.7	20.5	76.5	36	10.1016/j.memsci.2021.119339
Sulfonated polyethersulfone		51000	16			none		0	UiO-66-1	10	DMAc	22.7	20.8	76.9	34	10.1016/j.memsci.2021.119339
Polyethersulfone		51000	16	0.41	42	none		0	UiO-66-1	5	DMAc	22.7	21.5	76.6	50	10.1016/j.memsci.2021.119339
Polyethersulfone		51000	16	0.41	42	none		0	UiO-66-1	10	DMAc	22.7	21.3	77.5	47	10.1016/j.memsci.2021.119339
Polyethersulfone		58000	14	0.41	42	none		0	none	0	DMSO	26.7	17.03	56.83	75.42	10.1016/j.colsurfa.2021.126571
Polyethersulfone		58000	14	0.41	42	none		0	g-C3N4-2	0.5	DMSO	26.7	18.03	80.46	74.2	10.1016/j.colsurfa.2021.126571
Polyethersulfone		58000	14	0.41	42	none		0	g-C3N4-2	1	DMSO	26.7	25.83	80.63	70.54	10.1016/j.colsurfa.2021.126571
Polyethersulfone		58000	14	0.41	42	none		0	g-C3N4-2	2	DMSO	26.7	27.03	81.83	67.54	10.1016/j.colsurfa.2021.126571
Polyethersulfone		58000	20	0.41	42	PVP		5	none	0	DMF	24.8	4.6	73	78.75	10.3144/expresspolymlett.2021.26
Polyethersulfone		58000	20	0.41	42	PVP		5	PMO-SO3H/SiO2-NR	1	DMF	24.8	6.3	76	71.25	10.3144/expresspolymlett.2021.26
Polyethersulfone		58000	20	0.41	42	PVP		5	PMO-SO3H/SiO2-NR	3	DMF	24.8	8.5	81	60	10.3144/expresspolymlett.2021.26
Polyethersulfone		58000	20	0.41	42	PVP		5	PMO-SO3H/SiO2-NR	5	DMF	24.8	7.8	79	56.25	10.3144/expresspolymlett.2021.26
Polyethersulfone		58000	20	0.41	42	PVP		5	SiO2-PMO	3	DMF	24.8	8	81	58	10.3144/expresspolymlett.2021.26
Polyvinylidene fluoride	FC(F)=C	470000	14	1.22	29.2	none		0	none	0	DMF	24.8	8.2	65	82.3	10.1039/C5TA05306D
Polyvinylidene fluoride	FC(F)=C	470000	14	1.22	29.2	none		0	rGO	1.5	DMF	24.8	9.1	70.5	77.6	10.1039/C5TA05306D
Polyvinylidene fluoride	FC(F)=C	470000	14	1.22	29.2	none		0	PDAAQ	1.5	DMF	24.8	10.6	74.6	74.7	10.1039/C5TA05306D
Polyvinylidene fluoride	FC(F)=C	470000	14	1.22	29.2	none		0	PDAAQ/rGO	0.5	DMF	24.8	9.9	72.5	71.4	10.1039/C5TA05306D
Polyvinylidene fluoride	FC(F)=C	470000	14	1.22	29.2	none		0	PDAAQ/rGO	1	DMF	24.8	10.2	73.8	71.1	10.1039/C5TA05306D
Polyvinylidene fluoride	FC(F)=C	470000	14	1.22	29.2	none		0	PDAAQ/rGO	1.5	DMF	24.8	10.9	76.7	69.8	10.1039/C5TA05306D
Polyvinylidene fluoride	FC(F)=C	470000	14	1.22	29.2	none		0	PDAAQ/rGO	2	DMF	24.8	9.8	72.2	72.2	10.1039/C5TA05306D
Polyphenylsulfone		53000-59000	15			none		0	none	0	NMP	22.9	33	41.7	72	10.1016/j.jes.2019.03.001
Polyphenylsulfone		53000-59000	15			none		0	CuO/gC3N4	0.5	NMP	22.9	35	70.7	53	10.1016/j.jes.2019.03.001
Polyphenylsulfone		53000-59000	15			none		0	CuO/gC3N4	0.7	NMP	22.9	31	63.5	51	10.1016/j.jes.2019.03.001
Polyphenylsulfone		53000-59000	15			none		0	CuO/gC3N4	1	NMP	22.9	26	60.6	48	10.1016/j.jes.2019.03.001
Polysulfone	CC(C)(c1ccc(O)cc1)c2ccc(O)cc2.Oc3ccc(cc3)S(=O)(=O)c4ccc(O)cc4		12	0.408	46.6	none		0	none	0	NMP	22.9	7.94	61.2	78.6	10.1016/j.memsci.2018.01.053
Polysulfone	CC(C)(c1ccc(O)cc1)c2ccc(O)cc2.Oc3ccc(cc3)S(=O)(=O)c4ccc(O)cc4		12	0.408	46.6	none		0	hZIF-8	1	NMP	22.9	8.93	66.5	70.1
Polysulfone	CC(C)(c1ccc(O)cc1)c2ccc(O)cc2.Oc3ccc(cc3)S(=O)(=O)c4ccc(O)cc4		12	0.408	46.6	none		0	hZIF-8	2	NMP	22.9	10.11	71.4	62.4	10.1016/j.memsci.2018.01.053
Polysulfone	CC(C)(c1ccc(O)cc1)c2ccc(O)cc2.Oc3ccc(cc3)S(=O)(=O)c4ccc(O)cc4		12	0.408	46.6	none		0	hZIF-8	3	NMP	22.9	9.39	68.8	60.7
Polysulfone	CC(C)(c1ccc(O)cc1)c2ccc(O)cc2.Oc3ccc(cc3)S(=O)(=O)c4ccc(O)cc4		12	0.408	46.6	none		0	ZIF-8	2	NMP	22.9	7.8	59.2	79.8	10.1016/j.memsci.2018.01.053
Polyethersulfone			20	0.41	42	PVP		1	MoS2	0	DMAc	22.7	11.2	44.4	69.2
Polyethersulfone			20	0.41	42	PVP		1	MoS2	0.1	DMAc	22.7	12.8	51.7	68.1
Polyethersulfone			20	0.41	42	PVP		1	MoS2	0.2	DMAc	22.7	15.2	59.1	64.9
Polyethersulfone			20	0.41	42	PVP		1	MoS2	0.35	DMAc	22.7	14.3	56.6	61.9
Polyethersulfone			20	0.41	42	PVP		1	MoS2	0.5	DMAc	22.7	12.4	54.2	58.1
Polyethersulfone		58000	20	0.41	42	PVP	25000	1	GO-2	0	DMAc	22.7	3.2	73.2	65.2	10.1016/j.memsci.2013.10.070
Polyethersulfone		58000	20	0.41	42	PVP	25000	1	GO-2	0.1	DMAc	22.7	3.8	78.2	58.6	10.1016/j.memsci.2013.10.070
Polyethersulfone		58000	20	0.41	42	PVP	25000	1	GO-2	0.5	DMAc	22.7	4.5	83.1	53.2	10.1016/j.memsci.2013.10.070
Polyethersulfone		58000	20	0.41	42	PVP	25000	1	GO-2	1	DMAc	22.7	3.8	79.2	55.3	10.1016/j.memsci.2013.10.070
Polyethersulfone		58000	18	0.41	42	none		0	HPEI-GO	0	DMAc+Acetone		35.09	59.3	85	10.1016/j.memsci.2013.07.042
Polyethersulfone		58000	18	0.41	42	none		1	HPEI-GO	1	DMAc+Acetone		34.61	55.3	75	10.1016/j.memsci.2013.07.042
Polyethersulfone		58000	18	0.41	42	none		2	HPEI-GO	3	DMAc+Acetone		36.26	49.6	68	10.1016/j.memsci.2013.07.042
Polyethersulfone		58000	18	0.41	42	none		3	HPEI-GO	5	DMAc+Acetone		36.42	47.2	63	10.1016/j.memsci.2013.07.042
Polyethersulfone		58000	18	0.41	42	PVP	10000	1.5	ZnO NPs-2	0	DMAc	22.7	42.98	15.69	70.9	10.1016/j.jenvman.2019.109358
Polyethersulfone		58000	18	0.41	42	PVP	10000	1.5	ZnO NPs-2	1	DMAc	22.7	42.92	32.63	65.9	10.1016/j.jenvman.2019.109358
Polyethersulfone		58000	18	0.41	42	PVP	10000	1.5	MWCNT	1	DMAc	22.7	55.75	53.24	55.4	10.1016/j.jenvman.2019.109358
Polyvinylidene fluoride	FC(F)=C		15	1.22	29.2	PVP	40000	1	none	0	NMP	22.9	50	75.4	78	10.1016/j.cherd.2018.12.008
Polyvinylidene fluoride	FC(F)=C		15	1.22	29.2	PVP	40000	1	CNT-1	1	NMP	22.9	55	81	54	10.1016/j.cherd.2018.12.008
Polyvinylidene fluoride	FC(F)=C		15	1.22	29.2	PVP	40000	1	CNT-SO3H	1	NMP	22.9	60	84	51	10.1016/j.cherd.2018.12.008
Polyethersulfone		58000	19	0.41	42	PVP		1	none	0	DMAc	22.7	35	66	78	10.1016/j.memsci.2017.11.046
Polyethersulfone		58000	19	0.41	42	PVP		1	CNT	1.5	DMAc	22.7	42.5	70	82.5	10.1016/j.memsci.2017.11.046
Polyethersulfone		58000	19	0.41	42	PVP		1	SLS-CNT	0.5	DMAc	22.7	52.5	72	75	10.1016/j.memsci.2017.11.046
Polyethersulfone		58000	19	0.41	42	PVP		1	SLS-CNT	1	DMAc	22.7	55	73	72	10.1016/j.memsci.2017.11.046
Polyethersulfone		58000	19	0.41	42	PVP		1	SLS-CNT	1.5	DMAc	22.7	60	74	70	10.1016/j.memsci.2017.11.046
Polyethersulfone		58000	19	0.41	42	PVP		1	SLS-CNT	2	DMAc	22.7	63	75	57.5	10.1016/j.memsci.2017.11.046
Polyethersulfone		58000	19	0.41	42	PVP		1	SLS-CNT	2.5	DMAc	22.7	59	72.5	65	10.1016/j.memsci.2017.11.046
Polyethersulfone		58000	16	0.41	42	PVP	40000	2	none	0	NMP	22.9	42.5	55	69.2	10.1016/j.chemosphere.2021.131799
Polyethersulfone		58000	16	0.41	42	PVP	40000	2	HAp/AC	0.5	NMP	22.9	54	57	63	10.1016/j.chemosphere.2021.131799
Polyethersulfone		58000	16	0.41	42	PVP	40000	2	HAp/AC	1	NMP	22.9	68	58	55	10.1016/j.chemosphere.2021.131799
Polyethersulfone		58000	16	0.41	42	PVP	40000	2	HAp/AC	2	NMP	22.9	75	63	48	10.1016/j.chemosphere.2021.131799
Polyethersulfone		58000	16	0.41	42	PVP	40000	2	HAp/AC	4	NMP	22.9	88	65	42	10.1016/j.chemosphere.2021.131799
Polyethersulfone		58000	15	0.41	42	PVP	40000	3	none	0	NMP	22.9	54	63.7	68.3	10.1016/j.chemosphere.2020.129306
Polyethersulfone		58000	15	0.41	42	PVP	40000	3	HAp/BN	1	NMP	22.9	60.1	66.3	56	10.1016/j.chemosphere.2020.129306
Polyethersulfone		58000	15	0.41	42	PVP	40000	3	HAp/BN	2	NMP	22.9	66.7	70.5	50	10.1016/j.chemosphere.2020.129306
Polyethersulfone		58000	15	0.41	42	PVP	40000	3	HAp/BN	4	NMP	22.9	65.5	67.3	46.1	10.1016/j.chemosphere.2020.129306
Polyethersulfone		62000-64000	16	0.41	42	PVP	30000	4	none	0	NMP	22.9	34.1	55.4	83.75	10.1016/j.memsci.2019.01.043
Polyethersulfone		62000-64000	16	0.41	42	PVP	30000	4	HANTs-DA-TA	0.1	NMP	22.9	40.1	64.3	76.25	10.1016/j.memsci.2019.01.043
Polyethersulfone		62000-64000	16	0.41	42	PVP	30000	4	HANTs-DA-TA	0.2	NMP	22.9	44.6	69.7	71.25	10.1016/j.memsci.2019.01.043
Polyethersulfone		62000-64000	16	0.41	42	PVP	30000	4	HANTs-DA-TA	0.3	NMP	22.9	43.2	73.6	67.5	10.1016/j.memsci.2019.01.043
Polyethersulfone		62000-64000	16	0.41	42	PVP	30000	4	HANTs-DA-TA	0.4	NMP	22.9	41.6	67.8	64	10.1016/j.memsci.2019.01.043
Sulfonated polyethersulfone		58000	16			PVP	40000	4	none	0	NMP	22.9	9.1	69.4	70	10.1021/acsami.9b19387
Sulfonated polyethersulfone		58000	16			PVP	40000	4	GO-SiO2-NH2	2	NMP	22.9	11.2	72.3	65	10.1021/acsami.9b19387
Sulfonated polyethersulfone		58000	16			PVP	40000	4	GO-SiO2-NH2	4	NMP	22.9	12.9	74.4	59	10.1021/acsami.9b19387
Sulfonated polyethersulfone		58000	16			PVP	40000	4	GO-SiO2-NH2	6	NMP	22.9	14.3	82.1	52	10.1021/acsami.9b19387
Sulfonated polyethersulfone		58000	16			PVP	40000	4	GO-SiO2-NH2	8	NMP	22.9	13.2	78.2	50	10.1021/acsami.9b19387
Polyethersulfone		58000	16	0.41	42	PVP	40000	2	none	0	NMP	22.9	50	62	70	10.1016/j.psep.2021.02.002
Polyethersulfone		58000	16	0.41	42	PVP	40000	2	ZnFe2O4	2	NMP	22.9	62	63	60	10.1016/j.psep.2021.02.002
Polyethersulfone		58000	16	0.41	42	PVP	40000	2	PDA-g-ZnFe2O4	2	NMP	22.9	62.5	75.2	55	10.1016/j.psep.2021.02.002
Polyethersulfone		58000	16	0.41	42	PVP	40000	2	PDA-g-ZnFe2O4	4	NMP	22.9	70	79.5	52	10.1016/j.psep.2021.02.002
Polysulfone	CC(C)(c1ccc(O)cc1)c2ccc(O)cc2.Oc3ccc(cc3)S(=O)(=O)c4ccc(O)cc4		20	0.408	46.6	PEG	2000	2	none	0	DMAc	22.7	11.25	68	86.5	10.1016/j.memsci.2013.02.009
Polysulfone	CC(C)(c1ccc(O)cc1)c2ccc(O)cc2.Oc3ccc(cc3)S(=O)(=O)c4ccc(O)cc4		19.5	0.408	46.6	PEG	2000	2	TiO2 NPs-3	0.5	DMAc	22.7	16	72	83.5	10.1016/j.memsci.2013.02.009
Polysulfone	CC(C)(c1ccc(O)cc1)c2ccc(O)cc2.Oc3ccc(cc3)S(=O)(=O)c4ccc(O)cc4		19	0.408	46.6	PEG	2000	2	TiO2 NPs-3	1	DMAc	22.7	17.5	76	79	10.1016/j.memsci.2013.02.009
Polysulfone	CC(C)(c1ccc(O)cc1)c2ccc(O)cc2.Oc3ccc(cc3)S(=O)(=O)c4ccc(O)cc4		18	0.408	46.6	PEG	2000	2	TiO2 NPs-3	2	DMAc	22.7	20	77.5	74.5	10.1016/j.memsci.2013.02.009
Polysulfone	CC(C)(c1ccc(O)cc1)c2ccc(O)cc2.Oc3ccc(cc3)S(=O)(=O)c4ccc(O)cc4		17	0.408	46.6	PEG	2000	2	TiO2 NPs-3	3	DMAc	22.7	18	75	82	10.1016/j.memsci.2013.02.009
Polysulfone	CC(C)(c1ccc(O)cc1)c2ccc(O)cc2.Oc3ccc(cc3)S(=O)(=O)c4ccc(O)cc4		19.5	0.408	46.6	PEG	2000	2	HEMA-TiO2	0.5	DMAc	22.7	17.6	74	81.5	10.1016/j.memsci.2013.02.009
Polysulfone	CC(C)(c1ccc(O)cc1)c2ccc(O)cc2.Oc3ccc(cc3)S(=O)(=O)c4ccc(O)cc4		19	0.408	46.6	PEG	2000	2	HEMA-TiO2	1	DMAc	22.7	18	76	76	10.1016/j.memsci.2013.02.009
Polysulfone	CC(C)(c1ccc(O)cc1)c2ccc(O)cc2.Oc3ccc(cc3)S(=O)(=O)c4ccc(O)cc4		18	0.408	46.6	PEG	2000	2	HEMA-TiO2	2	DMAc	22.7	23	78	72	10.1016/j.memsci.2013.02.009
Polysulfone	CC(C)(c1ccc(O)cc1)c2ccc(O)cc2.Oc3ccc(cc3)S(=O)(=O)c4ccc(O)cc4		17	0.408	46.6	PEG	2000	2	HEMA-TiO2	3	DMAc	22.7	20.5	76	78	10.1016/j.memsci.2013.02.009
Polysulfone	CC(C)(c1ccc(O)cc1)c2ccc(O)cc2.Oc3ccc(cc3)S(=O)(=O)c4ccc(O)cc4	35000	17	0.408	46.6	PVP		3	none	0	NMP	22.9	37.5	81.2	84.4	10.1016/j.memsci.2020.118900
Polysulfone	CC(C)(c1ccc(O)cc1)c2ccc(O)cc2.Oc3ccc(cc3)S(=O)(=O)c4ccc(O)cc4	35000	17	0.408	46.6	PVP		3	GO-4	0.02	NMP	22.9	33.7	86.6	79.2	10.1016/j.memsci.2020.118900
Polysulfone	CC(C)(c1ccc(O)cc1)c2ccc(O)cc2.Oc3ccc(cc3)S(=O)(=O)c4ccc(O)cc4	35000	17	0.408	46.6	PVP		3	GO-4	0.05	NMP	22.9	34.4	85.5	77.2	10.1016/j.memsci.2020.118900
Polysulfone	CC(C)(c1ccc(O)cc1)c2ccc(O)cc2.Oc3ccc(cc3)S(=O)(=O)c4ccc(O)cc4	35000	17	0.408	46.6	PVP		3	GO-4	0.1	NMP	22.9	36.9	82.9	79.5	10.1016/j.memsci.2020.118900
Polysulfone	CC(C)(c1ccc(O)cc1)c2ccc(O)cc2.Oc3ccc(cc3)S(=O)(=O)c4ccc(O)cc4	35000	17	0.408	46.6	PVP		3	GO-4	0.15	NMP	22.9	33	79.9	75.5	10.1016/j.memsci.2020.118900
Polysulfone	CC(C)(c1ccc(O)cc1)c2ccc(O)cc2.Oc3ccc(cc3)S(=O)(=O)c4ccc(O)cc4	35000	17	0.408	46.6	PVP		3	PDA-rGO	0.02	NMP	22.9	37.5	87.7	74.6	10.1016/j.memsci.2020.118900
Polysulfone	CC(C)(c1ccc(O)cc1)c2ccc(O)cc2.Oc3ccc(cc3)S(=O)(=O)c4ccc(O)cc4	35000	17	0.408	46.6	PVP		3	PDA-rGO	0.05	NMP	22.9	48.2	79	73.2	10.1016/j.memsci.2020.118900
Polysulfone	CC(C)(c1ccc(O)cc1)c2ccc(O)cc2.Oc3ccc(cc3)S(=O)(=O)c4ccc(O)cc4	35000	17	0.408	46.6	PVP		3	PDA-rGO	0.1	NMP	22.9	50.6	80.5	74.6	10.1016/j.memsci.2020.118900
Polysulfone	CC(C)(c1ccc(O)cc1)c2ccc(O)cc2.Oc3ccc(cc3)S(=O)(=O)c4ccc(O)cc4	35000	17	0.408	46.6	PVP		3	PDA-rGO	0.15	NMP	22.9	42.7	78.7	74.3	10.1016/j.memsci.2020.118900
Polysulfone	CC(C)(c1ccc(O)cc1)c2ccc(O)cc2.Oc3ccc(cc3)S(=O)(=O)c4ccc(O)cc4		15	0.408	46.6	PEG	400	10	none	0	NMP	22.9	2.7	25.1	67.9	10.1016/j.seppur.2020.116865
Polysulfone	CC(C)(c1ccc(O)cc1)c2ccc(O)cc2.Oc3ccc(cc3)S(=O)(=O)c4ccc(O)cc4		15	0.408	46.6	PEG	400	10	GO-3	1	NMP	22.9	3.9	34.1	61.8	10.1016/j.seppur.2020.116865
Polysulfone	CC(C)(c1ccc(O)cc1)c2ccc(O)cc2.Oc3ccc(cc3)S(=O)(=O)c4ccc(O)cc4		15	0.408	46.6	PEG	400	10	GO-3	2	NMP	22.9	3.2	38.4	62.7	10.1016/j.seppur.2020.116865
Polysulfone	CC(C)(c1ccc(O)cc1)c2ccc(O)cc2.Oc3ccc(cc3)S(=O)(=O)c4ccc(O)cc4		15	0.408	46.6	PEG	400	10	GO-7	1	NMP	22.9	3.7	36.4	58.2	10.1016/j.seppur.2020.116865
Polysulfone	CC(C)(c1ccc(O)cc1)c2ccc(O)cc2.Oc3ccc(cc3)S(=O)(=O)c4ccc(O)cc4		15	0.408	46.6	PEG	400	10	GO-7	2	NMP	22.9	4.1	42.5	56	10.1016/j.seppur.2020.116865
Polyvinylidene fluoride	FC(F)=C		15	1.22	29.2	PVP	40000	1	none	0	NMP	22.9	60	75.4	78	10.1016/j.memsci.2016.10.048
Polyvinylidene fluoride	FC(F)=C		15	1.22	29.2	PVP	40000	1	GO-5	0.8	NMP	22.9	70	83.3	56	10.1016/j.memsci.2016.10.048
Polyvinylidene fluoride	FC(F)=C		15	1.22	29.2	PVP	40000	1	GO-SO3H	0.4	NMP	22.9	68	82.4	53	10.1016/j.memsci.2016.10.048
Polyvinylidene fluoride	FC(F)=C		15	1.22	29.2	PVP	40000	1	GO-SO3H	0.8	NMP	22.9	74	86.7	50	10.1016/j.memsci.2016.10.048
Polyvinylidene fluoride	FC(F)=C		15	1.22	29.2	PVP	40000	1	GO-SO3H	1.2	NMP	22.9	71	82.8	51	10.1016/j.memsci.2016.10.048
Polysulfone	CC(C)(c1ccc(O)cc1)c2ccc(O)cc2.Oc3ccc(cc3)S(=O)(=O)c4ccc(O)cc4		14	0.408	46.6	PVP	40000	6	none	0	NMP	22.9	32	50.4	87	10.1016/j.cej.2017.02.001
Polysulfone	CC(C)(c1ccc(O)cc1)c2ccc(O)cc2.Oc3ccc(cc3)S(=O)(=O)c4ccc(O)cc4		14	0.408	46.6	PVP	40000	6	TiO2-SO3H NTs	1	NMP	22.9	39.7	58.6	72	10.1016/j.cej.2017.02.001
Polysulfone	CC(C)(c1ccc(O)cc1)c2ccc(O)cc2.Oc3ccc(cc3)S(=O)(=O)c4ccc(O)cc4		14	0.408	46.6	PVP	40000	6	TiO2-SO3H NTs	3	NMP	22.9	38.8	66.3	63.7	10.1016/j.cej.2017.02.001
Polysulfone	CC(C)(c1ccc(O)cc1)c2ccc(O)cc2.Oc3ccc(cc3)S(=O)(=O)c4ccc(O)cc4		14	0.408	46.6	PVP	40000	6	TiO2-SO3H NTs	5	NMP	22.9	36.2	62.7	58	10.1016/j.cej.2017.02.001
Polyethersulfone			18	0.41	42	PEG	400	10	none	0	DMF	24.8	12.9	69.2	68.1	10.1016/j.memsci.2012.08.029
Polyethersulfone			18	0.41	42	PEG	400	10	mesoporous SiO2	1	DMF	24.8	13.7	74.8	61.8	10.1016/j.memsci.2012.08.029
Polyethersulfone			18	0.41	42	PEG	400	10	mesoporous SiO2	2	DMF	24.8	14.6	75.9	56.6	10.1016/j.memsci.2012.08.029
Polyethersulfone			18	0.41	42	PEG	400	10	mesoporous SiO2	4	DMF	24.8	12.8	74.9	57.1	10.1016/j.memsci.2012.08.029
Polyethersulfone		58000	17	0.41	42	PVP		1	none	0	DMAc	22.7	25	70	72	10.1016/j.memsci.2021.119931
Polyethersulfone		58000	17	0.41	42	PVP		1	CQDs	0.5	DMAc	22.7	32.5	75	56	10.1016/j.memsci.2021.119931
Polylactic acid		60000	16	1.5	41.3	PVP	40000	2	none	0	NMP	22.9	95	56	83	10.1016/j.jclepro.2021.129871
Polylactic acid		60000	15	1.5	41.3	PVP	40000	2	none	0	DMAc	22.7	88.6	80	82.1	10.1016/j.jwpe.2021.102510
Polylactic acid		60000	18	1.5	41.3	PVP	40000	2	none	0	DMAc	22.7	73.3	67	57	10.1016/j.jwpe.2021.102510
Polylactic acid		60000	20	1.5	41.3	PVP	40000	2	none	0	DMAc	22.7	56.9	64.5	40	10.1016/j.jwpe.2021.102510
Polyethersulfone			18	0.41	42	PEG	1000	7	none	0	DMAc	22.7	5.14	54.12	82.49	10.1039/D1RA06354E
Polyethersulfone			15	0.41	42	PEG	1000	7	SPSF-DS10	3	DMAc	22.7	8.13	88.29	75.14	10.1039/D1RA06354E
Polyethersulfone			15	0.41	42	PEG	1000	7	SPSF-DS30	3	DMAc	22.7	7.19	67.64	70.86	10.1039/D1RA06354E
Polyethersulfone			15	0.41	42	PEG	1000	7	SPSF-DS50	3	DMAc	22.7	8.89	84.17	63.9	10.1039/D1RA06354E
Poly (arylene ether ketone)			16			PVP		8	none	0	NMP	22.9	21.2	82.3	77	10.1016/j.seppur.2021.119885
Polyethersulfone		58000	16	0.41	42	PVP	40000	1.5	none	0	NMP	22.9	40	58	75	10.1016/j.envres.2021.112390
Polyethersulfone		58000	16	0.41	42	PVP	40000	1.5	Fe2O3/Mn2O3 NPs	0.1	NMP	22.9	44.1	67	70	10.1016/j.envres.2021.112390
Polyethersulfone		58000	16	0.41	42	PVP	40000	1.5	Fe2O3/Mn2O3 NPs	0.25	NMP	22.9	45.5	74	64	10.1016/j.envres.2021.112390
Polyethersulfone		58000	16	0.41	42	PVP	40000	1.5	Fe2O3/Mn2O3 NPs	0.5	NMP	22.9	43.3	71	65	10.1016/j.envres.2021.112390
Polyethersulfone		58000	16	0.41	42	PVP	40000	1.5	Fe2O3/Mn2O3 NPs	1	NMP	22.9	43.1	65	67	10.1016/j.envres.2021.112390
Polyether ether sulfone		35000	15			PVP	30000	0	TiO2 NPs-4	1.5	NMP	22.9	4.15	62	52.3	10.1016/j.jhazmat.2021.127467
Polyether ether sulfone		35000	12.5			PVP	30000	2.5	TiO2 NPs-4	1.5	NMP	22.9	4.7	70	46.5	10.1016/j.jhazmat.2021.127467
Polyether ether sulfone		35000	10			PVP	30000	5	TiO2 NPs-4	1.5	NMP	22.9	5.7	78	42.5	10.1016/j.jhazmat.2021.127467
Polyether ether sulfone		35000	7.5			PVP	30000	7.5	TiO2 NPs-4	1.5	NMP	22.9	4.7	74	43.3	10.1016/j.jhazmat.2021.127467
Polyether ether sulfone		35000	5			PVP	30000	10	TiO2 NPs-4	1.5	NMP	22.9	4.2	75	44	10.1016/j.jhazmat.2021.127467
Polyvinyl chloride	ClC=C		18	0.84		PEG	4000	1	HNT-SiO2-PEI	0.25	DMAc	22.7	5.1	63.1	56.3	10.1016/j.scitotenv.2021.152228
Polyvinyl chloride	ClC=C		18	0.84		PEG	4000	1	HNT-SiO2-PEI	0.5	DMAc	22.7	5.8	70	54.2	10.1016/j.scitotenv.2021.152228
Polyvinyl chloride	ClC=C		18	0.84		PEG	4000	1	HNT-SiO2-PEI	1	DMAc	22.7	6.5	71.9	52.1	10.1016/j.scitotenv.2021.152228
Polyvinyl chloride	ClC=C		18	0.84		PEG	4000	1	HNT-SiO2-PEI	2	DMAc	22.7	7.6	72.5	51.7	10.1016/j.scitotenv.2021.152228
Polyvinyl chloride	ClC=C	48000	14	0.84		PVP		1	none	0	DMAc	22.7	26.97	42.8	91.2	10.1016/j.jiec.2018.02.037
Polyvinyl chloride	ClC=C	48000	14	0.84		PVP		1	HNTs	1	DMAc	22.7	27.55	47.45	82.5	10.1016/j.jiec.2018.02.037
Polyvinyl chloride	ClC=C	48000	14	0.84		PVP		1	HNTs	2	DMAc	22.7	30.87	52.92	77.5	10.1016/j.jiec.2018.02.037
Polyvinyl chloride	ClC=C	48000	14	0.84		PVP		1	HNTs	3	DMAc	22.7	28.2	48.91	76.2	10.1016/j.jiec.2018.02.037
Polyvinyl chloride	ClC=C	48000	14	0.84		PVP		1	none	0	DMAc	22.7	26.97	42.8	91.3	10.1016/j.jece.2020.104734
Polyvinyl chloride	ClC=C	48000	14	0.84		PVP		1	CeO2-HNTs	1	DMAc	22.7	27.55	47.45	88.09	10.1016/j.jece.2020.104734
Polyvinyl chloride	ClC=C	48000	14	0.84		PVP		1	CeO2-HNTs	2	DMAc	22.7	30.87	44.69	98.48	10.1016/j.jece.2020.104734
Polyvinyl chloride	ClC=C	48000	14	0.84		PVP		1	CeO2-HNTs	3	DMAc	22.7	28.2	42.27	74.14	10.1016/j.jece.2020.104734
Polyvinylidene fluoride	FC(F)=C		18	1.22	29.2	PVP		6	none	0	DMAc	22.7	20.2	52.6	77.1	10.1016/j.apsusc.2016.02.211
Polyvinylidene fluoride	FC(F)=C		18	1.22	29.2	PVP		6	TiO2 NTs	3	DMAc	22.7	72.5	62.6	61.4	10.1016/j.apsusc.2016.02.211
Polyvinylidene fluoride	FC(F)=C		18	1.22	29.2	PVP		6	TiO2-HNTs	3	DMAc	22.7	93.9	65.4	52.9	10.1016/j.apsusc.2016.02.211
Polyethersulfone		58000	20	0.41	42	PVP	25000	1	PAA-g-MWCNT-TiO2	0.1	DMAc	22.7	65	73.75	76	10.1016/j.eurpolymj.2022.111006
Polyethersulfone		58000	20	0.41	42	PVP	25000	1	PAA-g-MWCNT-TiO2	0.5	DMAc	22.7	70	78.75	65	10.1016/j.eurpolymj.2022.111006
Polyethersulfone		58000	20	0.41	42	PVP	25000	1	PAA-g-MWCNT-TiO2	1	DMAc	22.7	75	82.5	52.5	10.1016/j.eurpolymj.2022.111006
Polyethersulfone		58000	20	0.41	42	PVP	25000	1	PAA-g-MWCNT-TiO2	2	DMAc	22.7	77.5	77.5	41	10.1016/j.eurpolymj.2022.111006
Polyvinyl chloride	ClC=C		15	0.84		PEG	4000	2	boehmite	0	NMP	22.9	5.55	68.7	71.3	10.1016/j.jiec.2018.12.014
Polyvinyl chloride	ClC=C		15	0.84		PEG	4000	2	boehmite	0.25	NMP	22.9	6.3	71.3	62.3	10.1016/j.jiec.2018.12.014
Polyvinyl chloride	ClC=C		15	0.84		PEG	4000	2	boehmite	0.5	NMP	22.9	6.65	74.1	59.8	10.1016/j.jiec.2018.12.014
Polyvinyl chloride	ClC=C		15	0.84		PEG	4000	2	boehmite	0.75	NMP	22.9	7.45	79.2	57.2	10.1016/j.jiec.2018.12.014
Polyvinyl chloride	ClC=C		15	0.84		PEG	4000	2	boehmite	1	NMP	22.9	7.05	76.4	53.2	10.1016/j.jiec.2018.12.014
Polyvinyl chloride	ClC=C		15	0.84		PEG	4000	2	boehmite	2	NMP	22.9	6.85	75.9	51	10.1016/j.jiec.2018.12.014
Polyvinyl chloride	ClC=C		15	0.84		PEG	6000	4	none	0	NMP	22.9	9.3	67.9	67.5	10.1016/j.seppur.2015.10.015
Polyvinyl chloride	ClC=C		15	0.84		PEG	6000	4	ZnO NPs-3	0.3	NMP	22.9	9.8	70.5	65.4	10.1016/j.seppur.2015.10.015
Polyvinyl chloride	ClC=C		15	0.84		PEG	6000	4	ZnO NPs-3	1	NMP	22.9	10.5	75.1	62.1	10.1016/j.seppur.2015.10.015
Polyvinyl chloride	ClC=C		15	0.84		PEG	6000	4	ZnO NPs-3	2	NMP	22.9	11.2	77.3	57.8	10.1016/j.seppur.2015.10.015
Polyvinyl chloride	ClC=C		15	0.84		PEG	6000	4	ZnO NPs-3	3	NMP	22.9	12.1	79.8	54.5	10.1016/j.seppur.2015.10.015
Polyvinyl chloride	ClC=C		15	0.84		PEG	6000	4	ZnO NPs-3	4	NMP	22.9	11.5	76.2	52.2	10.1016/j.seppur.2015.10.015
Polyvinyl chloride	ClC=C		15	0.84		PVP	40000	4	none	0	NMP	22.9	61.38	66.1	77.5	10.1016/j.jwpe.2016.12.001
Polyvinyl chloride	ClC=C		15	0.84		PVP	40000	4	Al2O3 NPs-2	1	NMP	22.9	63.25	69.9	74.2	10.1016/j.jwpe.2016.12.001
Polyvinyl chloride	ClC=C		15	0.84		PVP	40000	4	Al2O3 NPs-2	2	NMP	22.9	73.45	72.3	69.8	10.1016/j.jwpe.2016.12.001
Polyvinyl chloride	ClC=C		15	0.84		PVP	40000	4	Al2O3 NPs-2	3	NMP	22.9	85.8	76.8	64.3	10.1016/j.jwpe.2016.12.001
Polyvinyl chloride	ClC=C		15	0.84		PVP	40000	4	Al2O3 NPs-2	4	NMP	22.9	82.14	71.1	58.1	10.1016/j.jwpe.2016.12.001
Polyvinyl chloride	ClC=C		15	0.84		PEG	6000	4	none	0	NMP	22.9	3.4	76.9	67.5	10.1016/j.seppur.2019.116374
Polyvinyl chloride	ClC=C		15	0.84		PEG	6000	4	TiO2 NPs-5	1	NMP	22.9	3.4	79.6	62	10.1016/j.seppur.2019.116374
Polyvinyl chloride	ClC=C		15	0.84		PEG	6000	4	Ag-TiO2	0.25	NMP	22.9	3.7	83.3	61.2	10.1016/j.seppur.2019.116374
Polyvinyl chloride	ClC=C		15	0.84		PEG	6000	4	Ag-TiO2	0.5	NMP	22.9	3.8	82.5	60	10.1016/j.seppur.2019.116374
Polyvinyl chloride	ClC=C		15	0.84		PEG	6000	4	Ag-TiO2	1	NMP	22.9	3.9	82	58	10.1016/j.seppur.2019.116374
Polyvinyl chloride	ClC=C		15	0.84		PEG	6000	4	Ag-TiO2	2	NMP	22.9	3.7	81	57	10.1016/j.seppur.2019.116374
Polyvinyl chloride	ClC=C		15	0.84		PEG	6000	4	Ag-TiO2	4	NMP	22.9	3.6	80.8	56	10.1016/j.seppur.2019.116374
Polyvinyl chloride	ClC=C		15	0.84		PEG	6000	4	TiO2 NPs-6	0.2	NMP	22.9	9.6	72.6	64.6	10.1016/j.memsci.2014.08.051
Polyvinyl chloride	ClC=C		15	0.84		PEG	6000	4	TiO2 NPs-6	0.5	NMP	22.9	10	76.4	61.03	10.1016/j.memsci.2014.08.051
Polyvinyl chloride	ClC=C		15	0.84		PEG	6000	4	TiO2 NPs-6	1	NMP	22.9	10.3	79.1	59.1	10.1016/j.memsci.2014.08.051
Polyvinyl chloride	ClC=C		15	0.84		PEG	6000	4	TiO2 NPs-6	2	NMP	22.9	12.5	78.7	57.2	10.1016/j.memsci.2014.08.051
Polyvinyl chloride	ClC=C		15	0.84		PEG	6000	4	TiO2 NPs-6	4	NMP	22.9	12.1	75.2	55.4	10.1016/j.memsci.2014.08.051
Polyethersulfone		58000	16	0.41	42	PVP	40000	2	SPDA	0	NMP	22.9	41	62	70	10.1016/j.seppur.2021.118311
Polyethersulfone		58000	16	0.41	42	PVP	40000	2	SPDA	1	NMP	22.9	55	70	66	10.1016/j.seppur.2021.118311
Polyethersulfone		58000	16	0.41	42	PVP	40000	2	SPDA	2	NMP	22.9	53	79.5	61.25	10.1016/j.seppur.2021.118311
Polyethersulfone		58000	16	0.41	42	PVP	40000	2	SPDA	4	NMP	22.9	55	75	53.75	10.1016/j.seppur.2021.118311
Polyvinylidene fluoride	FC(F)=C		15	1.22	29.2	PVP		1	none	0	DMAc	22.7	37.42	69.58	78.75	10.1039/C2TA01415G
Polyvinylidene fluoride	FC(F)=C		15	1.22	29.2	PVP		1	OMWCNTs	1	DMAc	22.7	42.78	78.14	67	10.1039/C2TA01415G
Polyvinylidene fluoride	FC(F)=C		15	1.22	29.2	PVP		1	GO-6	1	DMAc	22.7	45.32	79.59	66.2	10.1039/C2TA01415G
Carboxylated polysulfone			17			PVP	30000	4	none	0	NMP	22.9	5.36	52.7	76	10.1016/j.jcis.2020.03.072
Carboxylated polysulfone			17			PVP	30000	4	PDA-g-HANTs	0.3	NMP	22.9	6.42	67.3	66.5	10.1016/j.jcis.2020.03.072
Carboxylated polysulfone			17			PVP	30000	4	PDA-PEI-g-HANTs	0.1	NMP	22.9	6.09	62.6	72.2	10.1016/j.jcis.2020.03.072
Carboxylated polysulfone			17			PVP	30000	4	PDA-PEI-g-HANTs	0.2	NMP	22.9	6.63	70.4	68.3	10.1016/j.jcis.2020.03.072
Carboxylated polysulfone			17			PVP	30000	4	PDA-PEI-g-HANTs	0.3	NMP	22.9	7.41	74.2	62.5	10.1016/j.jcis.2020.03.072
Carboxylated polysulfone			17			PVP	30000	4	PDA-PEI-g-HANTs	0.4	NMP	22.9	6.99	72.1	60.1	10.1016/j.jcis.2020.03.072
Polyvinylidene fluoride	FC(F)=C	470000	13	1.22	29.2	none		0	GO-8	0	DMAc	22.7	7.99	71.74	72.6	10.1016/j.jece.2013.05.014
Polyvinylidene fluoride	FC(F)=C	470000	13	1.22	29.2	none		0	GO-8	0.5	DMAc	22.7	10.61	74.48	70.5	10.1016/j.jece.2013.05.014
Polyvinylidene fluoride	FC(F)=C	470000	13	1.22	29.2	none		0	GO-8	1	DMAc	22.7	12.34	75.35	64.2	10.1016/j.jece.2013.05.014
Polyvinylidene fluoride	FC(F)=C	470000	13	1.22	29.2	none		0	GO-8	2	DMAc	22.7	12.61	76.83	60.5	10.1016/j.jece.2013.05.014
poly(m-phenylene isophthalamide)		200000	12	1.01		none		0	LiCl	5	DMAc	22.7	23.4	47.86	70.55	10.1016/j.seppur.2021.120106
poly(m-phenylene isophthalamide)		200000	12	1.01		Pluronic F127	12600	0.5	LiCl	5	DMAc	22.7	24.1	52.5	57.5	10.1016/j.seppur.2021.120106
poly(m-phenylene isophthalamide)		200000	12	1.01		Pluronic F127	12600	1	LiCl	5	DMAc	22.7	24.5	57.5	56	10.1016/j.seppur.2021.120106
poly(m-phenylene isophthalamide)		200000	12	1.01		Pluronic F127	12600	1.5	LiCl	5	DMAc	22.7	25.75	62	54	10.1016/j.seppur.2021.120106
poly(m-phenylene isophthalamide)		200000	12	1.01		Pluronic F127	12600	2	LiCl	5	DMAc	22.7	26	70	50	10.1016/j.seppur.2021.120106
poly(m-phenylene isophthalamide)		200000	12	1.01		Pluronic F127	12600	2.5	LiCl	5	DMAc	22.7	26.66	74.83	44.71	10.1016/j.seppur.2021.120106
Polyvinylidene fluoride	FC(F)=C		18	1.22	29.2	PVP	29000	1	ZIF-8 (Z1)	0.02	DMAc	22.7	7	76.5	72.5	10.1016/j.seppur.2019.115838
Polyvinylidene fluoride	FC(F)=C		18	1.22	29.2	PVP	29000	1	ZIF-8 (Z1)	0.05	DMAc	22.7	8.2	79.4	71	10.1016/j.seppur.2019.115838
Polyvinylidene fluoride	FC(F)=C		18	1.22	29.2	PVP	29000	1	ZIF-8 (Z1)	0.1	DMAc	22.7	8.5	81.3	67.5	10.1016/j.seppur.2019.115838
Polyvinylidene fluoride	FC(F)=C		18	1.22	29.2	PVP	29000	1	ZIF-8 (Z1)	0.2	DMAc	22.7	7.6	81.4	66	10.1016/j.seppur.2019.115838
Polyvinylidene fluoride	FC(F)=C		18	1.22	29.2	PVP	29000	1	ZIF-8 (Z1)	0.5	DMAc	22.7	7.4	77.2	64	10.1016/j.seppur.2019.115838
Polyvinylidene fluoride	FC(F)=C		18	1.22	29.2	PVP	29000	1	ZIF-8 (Z1)	1	DMAc	22.7	7.2	69.4	61	10.1016/j.seppur.2019.115838
Polyvinylidene fluoride	FC(F)=C		18	1.22	29.2	PVP	29000	1	ZIF-8 (Z2)	0.02	DMAc	22.7	6.5	74.2	73	10.1016/j.seppur.2019.115838
Polyvinylidene fluoride	FC(F)=C		18	1.22	29.2	PVP	29000	1	ZIF-8 (Z2)	0.05	DMAc	22.7	6.8	75.7	71.25	10.1016/j.seppur.2019.115838
Polyvinylidene fluoride	FC(F)=C		18	1.22	29.2	PVP	29000	1	ZIF-8 (Z2)	0.1	DMAc	22.7	7.3	77.9	70	10.1016/j.seppur.2019.115838
Polyvinylidene fluoride	FC(F)=C		18	1.22	29.2	PVP	29000	1	ZIF-8 (Z2)	0.2	DMAc	22.7	7.4	80.9	65.5	10.1016/j.seppur.2019.115838
Polyvinylidene fluoride	FC(F)=C		18	1.22	29.2	PVP	29000	1	ZIF-8 (Z2)	0.5	DMAc	22.7	7.1	72.3	65	10.1016/j.seppur.2019.115838
Polyvinylidene fluoride	FC(F)=C		18	1.22	29.2	PVP	29000	1	ZIF-8 (Z2)	1	DMAc	22.7	6.9	71.5	62.5	10.1016/j.seppur.2019.115838
Polyvinylidene fluoride	FC(F)=C	400000	15	1.22	29.2	PVP	40000	1	none	0	NMP	22.9	23.77	58.59	78.49	10.1016/j.seppur.2021.119308
Polyvinylidene fluoride	FC(F)=C	400000	15	1.22	29.2	PVP	40000	1	GO-9	0.5	NMP	22.9	22.24	70.44	75.38	10.1016/j.seppur.2021.119308
Polyvinylidene fluoride	FC(F)=C	400000	15	1.22	29.2	PVP	40000	1	GO-9	1	NMP	22.9	22.32	73.62	63.61	10.1016/j.seppur.2021.119308
Polyvinylidene fluoride	FC(F)=C	400000	15	1.22	29.2	PVP	40000	1	GO-9	1.5	NMP	22.9	21.1	72.52	68.33	10.1016/j.seppur.2021.119308
Polyvinylidene fluoride	FC(F)=C	400000	15	1.22	29.2	PVP	40000	1	UiO-66-2	1	NMP	22.9	22.27	73.4	68	10.1016/j.seppur.2021.119308
Polyvinylidene fluoride	FC(F)=C	400000	15	1.22	29.2	PVP	40000	1	GO-UiO-66	0.5	NMP	22.9	23.74	74.37	70.41	10.1016/j.seppur.2021.119308
Polyvinylidene fluoride	FC(F)=C	400000	15	1.22	29.2	PVP	40000	1	GO-UiO-66	1	NMP	22.9	24.49	80.71	58.31	10.1016/j.seppur.2021.119308
Polyvinylidene fluoride	FC(F)=C	400000	15	1.22	29.2	PVP	40000	1	GO-UiO-66	1.5	NMP	22.9	23.71	78.41	60.88	10.1016/j.seppur.2021.119308
Polysulfone	CC(C)(c1ccc(O)cc1)c2ccc(O)cc2.Oc3ccc(cc3)S(=O)(=O)c4ccc(O)cc4		18	0.408	46.6	PVP		1	none	0	DMAc	22.7	27.8	47.1	80.8	10.1016/j.seppur.2021.120162
Polysulfone	CC(C)(c1ccc(O)cc1)c2ccc(O)cc2.Oc3ccc(cc3)S(=O)(=O)c4ccc(O)cc4		18	0.408	46.6	PVP		1	GO-10	0.5	DMAc	22.7	28.1	48.9	78.2	10.1016/j.seppur.2021.120162
Polysulfone	CC(C)(c1ccc(O)cc1)c2ccc(O)cc2.Oc3ccc(cc3)S(=O)(=O)c4ccc(O)cc4		18	0.408	46.6	PVP		1	DPPA-GO	0.1	DMAc	22.7	29.7	45.8	77	10.1016/j.seppur.2021.120162
Polysulfone	CC(C)(c1ccc(O)cc1)c2ccc(O)cc2.Oc3ccc(cc3)S(=O)(=O)c4ccc(O)cc4		18	0.408	46.6	PVP		1	DPPA-GO	0.3	DMAc	22.7	32.8	49.3	71.9	10.1016/j.seppur.2021.120162
Polysulfone	CC(C)(c1ccc(O)cc1)c2ccc(O)cc2.Oc3ccc(cc3)S(=O)(=O)c4ccc(O)cc4		18	0.408	46.6	PVP		1	DPPA-GO	0.5	DMAc	22.7	35.7	50.3	68.6	10.1016/j.seppur.2021.120162
Polysulfone	CC(C)(c1ccc(O)cc1)c2ccc(O)cc2.Oc3ccc(cc3)S(=O)(=O)c4ccc(O)cc4		18	0.408	46.6	PVP		1	DPPA-GO	1	DMAc	22.7	39.8	49.3	71.7	10.1016/j.seppur.2021.120162
Polyvinylidene fluoride	FC(F)=C		16	1.22	29.2	PVP		3	PFSA-g-GO	0	DMAc	22.7	32.7	43.2	90	10.1016/j.seppur.2019.116038
Polyvinylidene fluoride	FC(F)=C		16	1.22	29.2	PVP		3	PFSA-g-GO	0.5	DMAc	22.7	66.6	77.1	71	10.1016/j.seppur.2019.116038
Cellulose acetate		30000	16		63.55	PEG	400	2	CNC-3	3	DMF	24.8	30.5	62	61.5	10.1016/j.carbpol.2017.06.064
Cellulose acetate		30000	16		63.55	PEG	400	2	CNC-3	5	DMF	24.8	34	77.5	58.25	10.1016/j.carbpol.2017.06.064
Cellulose acetate		30000	16		63.55	PEG	400	2	CNC-3	10	DMF	24.8	39	89.5	62	10.1016/j.carbpol.2017.06.064
Cellulose acetate		30000	16		63.55	PEG	400	2	CNC-3	15	DMF	24.8	61	94.5	68.5	10.1016/j.carbpol.2017.06.064
Cellulose acetate			15		63.55	PVP	25000	2	none	0	NMP	22.9	68.5	40.8	67.1	10.1002/app.43946
Cellulose acetate			15		63.55	PVP	25000	2	CNC-4	0.5	NMP	22.9	72	61.4	53	10.1002/app.43946
Cellulose acetate			15		63.55	PVP	25000	2	CNC-4	1.2	NMP	22.9	26.7	63.2	47.2	10.1002/app.43946

## Sheet: 3
Membrane Properties			Operation Conditions					Membrane Performance
mean pore radius (nm)	overall porosity (%)	static Contact angle (degree)	operation pressure ( bar)	organic compound	organic compound concentration (mg/L)	foulant	foulant concentration (mg/L)	water permeability (LMH/bar)	organic compound removal (%)	flux recovery ratio(%)	reversible fouling ratio (%)	irreversible fouling ratio (%)
16.7	30.8	93.4	1	BSA	500	BSA	500	132.2	96.8	50	26	50	10.1016/j.cjche.2017.02.009
20.4	49.6	81.1	1	BSA	500	BSA	500	175	96	80	25	20	10.1016/j.cjche.2017.02.009
25.9	57.2	73.7	1	BSA	500	BSA	500	200	95	82	18.5	18	10.1016/j.cjche.2017.02.009
30.1	63.7	67.1	1	BSA	500	BSA	500	231.7	93	83.5	18	16.5	10.1016/j.cjche.2017.02.009
48.3	76.8	65	1	BSA	500	BSA	500	250	91	62	25	38	10.1016/j.cjche.2017.02.009
14.44	55.3	88.9	1	BSA	200	BSA	200	15	99	60	17.24	40	10.1021/la203494z
15.06	79.6	82.6	1	BSA	200	BSA	200	53	90	86	36.63	14	10.1021/la203494z
15.77	76.3	81.3	1	BSA	200	BSA	200	70	95	84	51.8	16	10.1021/la203494z
15.79	76.1	76.9	1	BSA	200	BSA	200	74	80	81	37.38	19	10.1021/la203494z
14.71	81.3	77.4	1	BSA	200	BSA	200	58	85	91	34.48	9	10.1021/la203494z
12.5	30	81.28	1	BSA	200	BSA	200	10	82.5	71.3	10	28.7	10.1016/j.apsusc.2018.01.256
17	35	73.95	1	BSA	200	BSA	200	25	89	80	22	20	10.1016/j.apsusc.2018.01.256
24	40	78.55	1	BSA	200	BSA	200	65	78	82.5	38	17.5	10.1016/j.apsusc.2018.01.256
25	50	79.37	1	BSA	200	BSA	200	130	57	83	42	17	10.1016/j.apsusc.2018.01.256
32	70	82.95	1	BSA	200	BSA	200	207	40	83.8	48	16.2	10.1016/j.apsusc.2018.01.256
3.7	69.3	60.2	3	BSA	250	BSA	250	31	97.4	68	14.3	32	doi.org/10.1016/j.chemosphere.2021.130616
3.3	72.5	57.1	3	BSA	250	BSA	250	32	97.3	78	35.7	22	doi.org/10.1016/j.chemosphere.2021.130616
3.8	73.4	54.4	3	BSA	250	BSA	250	37	97.6	88	10	12	doi.org/10.1016/j.chemosphere.2021.130616
4.1	75.6	53.2	3	BSA	250	BSA	250	50	98.4	82	25	18	doi.org/10.1016/j.chemosphere.2021.130616
5.3	78.8	52.4	3	BSA	250	BSA	250	90.4	97.3	74	50	26	doi.org/10.1016/j.chemosphere.2021.130616
4.1	72.6	51.8	3	BSA	250	BSA	250	42	97.4	90	25	10	doi.org/10.1016/j.chemosphere.2021.130616
21.6	72.3	80	1	BSA	500	BSA	500	162.4	84.3	44.5	36.5	55.5	10.1016/j.memsci.2021.119339
21.9	76.2	60	1	BSA	500	BSA	500	432.6	90	80.3	70.7	19.7	10.1016/j.memsci.2021.119339
20.7	78.6	26.2	1	BSA	500	BSA	500	665.5	89.2	96.5	90.4	3.5	10.1016/j.memsci.2021.119339
20.8	79	21.3	1	BSA	500	BSA	500	678	90.3	99.1	90.9	0.9	10.1016/j.memsci.2021.119339
20.4	76.1	44	1	BSA	500	BSA	500	565	91.7	99.3	73.01	0.7	10.1016/j.memsci.2021.119339
15.9	71.1	34.7	1	BSA	500	BSA	500	324.3	93.4	99.6	82.8	0.4	10.1016/j.memsci.2021.119339
20.5	76.5	36	1	BSA	500	BSA	500	450	90.1	80.9	79.1	19.1	10.1016/j.memsci.2021.119339
20.8	76.9	34	1	BSA	500	BSA	500	460	90.9	89.5	86.9	10.5	10.1016/j.memsci.2021.119339
21.5	76.6	50	1	BSA	500	BSA	500	380	91.8	90	87.1	10	10.1016/j.memsci.2021.119339
21.3	77.5	47	1	BSA	500	BSA	500	360	92.9	93.1	90.7	6.9	10.1016/j.memsci.2021.119339
17.03	56.83	75.42	3	BSA	250	BSA	250	44.5	45.5	52.4	23	47.6	10.1016/j.colsurfa.2021.126571
18.03	80.46	74.2	3	BSA	250	BSA	250	45.83	80	66	36	34	10.1016/j.colsurfa.2021.126571
25.83	80.63	70.54	3	BSA	250	BSA	250	83.33	92	80	62	20	10.1016/j.colsurfa.2021.126571
27.03	81.83	67.54	3	BSA	250	BSA	250	84.9	98.5	86.3	70	13.7	10.1016/j.colsurfa.2021.126571
4.6	73	78.75	1	BSA	1000	BSA	1000	150	99	57	22.5	43	10.3144/expresspolymlett.2021.26
6.3	76	71.25	1	BSA	1000	BSA	1000	225	99	70	31	30	10.3144/expresspolymlett.2021.26
8.5	81	60	1	BSA	1000	BSA	1000	353	98.6	79	36	21	10.3144/expresspolymlett.2021.26
7.8	79	56.25	1	BSA	1000	BSA	1000	330	98.8	87	38.5	13	10.3144/expresspolymlett.2021.26
8	81	58	1	BSA	1000	BSA	1000	395	92	68	32	32	10.3144/expresspolymlett.2021.26
8.2	65	82.3	2.5	BSA	500	BSA	500	16.8	74	38.9	16	61.1	10.1039/C5TA05306D
9.1	70.5	77.6	2.5	BSA	500	BSA	500	32	86	71.7	31	28.3	10.1039/C5TA05306D
10.6	74.6	74.7	2.5	BSA	500	BSA	500	57.6	78	82.5	53	17.5	10.1039/C5TA05306D
10.9	76.7	69.8	2.5	BSA	500	BSA	500	68	77	86.8	55	13.2	10.1039/C5TA05306D
33	41.7	72	0.689	BSA	1000	BSA	1000	210.4	96	54	29	46	10.1016/j.jes.2019.03.001
35	70.7	53	0.689	BSA	1000	BSA	1000	307.7	96	79	17	21	10.1016/j.jes.2019.03.001
31	63.5	51	0.698	BSA	1000	BSA	1000	254	96	81	20	19	10.1016/j.jes.2019.03.001
26	60.6	48	0.689	BSA	1000	BSA	1000	217.7	97	82	29	18	10.1016/j.jes.2019.03.001
7.94	61.2	78.6	2	BSA	500	BSA	500	105	99	65	42	35	10.1016/j.memsci.2018.01.053
10.11	71.4	62.4	2	BSA	500	BSA	500	300	98.2	81.1	65	18.9	10.1016/j.memsci.2018.01.053
7.8	59.2	79.8	2	BSA	500	BSA	500	125	97.5	55	42	45	10.1016/j.memsci.2018.01.053
42.98	15.69	70.9	1	HA	50	HA	50	10.5	95.6	74.02	8.57	25.98	10.1016/j.jenvman.2019.109358
42.92	32.63	65.9	1	HA	50	HA	50	15.5	92.1	70.93	11	29.07	10.1016/j.jenvman.2019.109358
55.75	53.24	55.4	1	HA	50	HA	50	38.4	86	87.95	14.84	12.05	10.1016/j.jenvman.2019.109358
50	75.4	78	1	BSA	500	BSA	500	298.85	80	50.38	40	49.62	10.1016/j.cherd.2018.12.008
55	81	54	1	BSA	500	BSA	500	360.43	85	72.74	60	27.26	10.1016/j.cherd.2018.12.008
60	84	51	1	BSA	500	BSA	500	680	90	83.52	70	16.48	10.1016/j.cherd.2018.12.008
35	66	78	1	BSA	1000	BSA	1000	170	97.8	62	15	38	10.1016/j.memsci.2017.11.046
42.5	70	82.5	1	BSA	1000	BSA	1000	250	96.7	58.5	17.5	41.5	10.1016/j.memsci.2017.11.046
52.5	72	75	1	BSA	1000	BSA	1000	390	96.5	78	32.5	22	10.1016/j.memsci.2017.11.046
55	73	72	1	BSA	1000	BSA	1000	450	96	84	37	16	10.1016/j.memsci.2017.11.046
60	74	70	1	BSA	1000	BSA	1000	495	95.8	90	41	10	10.1016/j.memsci.2017.11.046
63	75	57.5	1	BSA	1000	BSA	1000	600	95.6	95	42	5	10.1016/j.memsci.2017.11.046
59	72.5	65	1	BSA	1000	BSA	1000	500	95.7	92	41.8	8	10.1016/j.memsci.2017.11.046
42.5	55	69.2	1	HA	100	HA	100	67	143	59.3	7	40.7	10.1016/j.chemosphere.2021.131799
54	57	63	1	HA	100	HA	100	76.2	212.3	72.5	11.5	27.5	10.1016/j.chemosphere.2021.131799
68	58	55	1	HA	100	HA	100	82	352	85	34.6	15	10.1016/j.chemosphere.2021.131799
75	63	48	1	HA	100	HA	100	87.5	475	91	44	9	10.1016/j.chemosphere.2021.131799
88	65	42	1	HA	100	HA	100	93	660	93.7	56	6.3	10.1016/j.chemosphere.2021.131799
54	63.7	68.3	1	BSA	100	BSA	100	47	286	90	7	10	10.1016/j.chemosphere.2020.129306
60.1	66.3	56	1	BSA	100	BSA	100	63	412.5	92	21	8	10.1016/j.chemosphere.2020.129306
66.7	70.5	50	1	BSA	100	BSA	100	73.7	620	91	42	9	10.1016/j.chemosphere.2020.129306
65.5	67.3	46.1	1	BSA	100	BSA	100	83	560	90	55	10	10.1016/j.chemosphere.2020.129306
34.1	55.4	83.75	1	BSA	1000	BSA	1000	55	169	95	21.3	5	10.1016/j.memsci.2019.01.043
40.1	64.3	76.25	1	BSA	1000	BSA	1000	77.9	300	96	46.7	4	10.1016/j.memsci.2019.01.043
44.6	69.7	71.25	1	BSA	1000	BSA	1000	75	400	97.5	42	2.5	10.1016/j.memsci.2019.01.043
43.2	73.6	67.5	1	BSA	1000	BSA	1000	70	439	97.5	36	2.5	10.1016/j.memsci.2019.01.043
41.6	67.8	64	1	BSA	1000	BSA	1000	66.5	360	97.5	28	2.5	10.1016/j.memsci.2019.01.043
50	62	70	1	HA	50	HA	50	65	240	65	12.5	35	10.1016/j.psep.2021.02.002
62	63	60	1	HA	50	HA	50	72	365	82.5	29	17.5	10.1016/j.psep.2021.02.002
62.5	75.2	55	1	HA	50	HA	50	90	500	94	49	6	10.1016/j.psep.2021.02.002
70	79.5	52	1	HA	50	HA	50	94	700	95	54	5	10.1016/j.psep.2021.02.002
11.25	68	86.5	1	BSA	100	BSA	100	72	45	89.4	28.2	10.6	10.1016/j.memsci.2013.02.009
16	72	83.5	1	BSA	100	BSA	100	67.5	63	95	32.2	5	10.1016/j.memsci.2013.02.009
17.5	76	79	1	BSA	100	BSA	100	70	78	93	29.6	7	10.1016/j.memsci.2013.02.009
20	77.5	74.5	1	BSA	100	BSA	100	72.5	128	94	27.8	6	10.1016/j.memsci.2013.02.009
18	75	82	1	BSA	100	BSA	100	75.5	98	96	25.1	4	10.1016/j.memsci.2013.02.009
17.6	74	81.5	1	BSA	100	BSA	100	75	85	96.5	25.2	3.5	10.1016/j.memsci.2013.02.009
18	76	76	1	BSA	100	BSA	100	81	105	98.5	19	1.5	10.1016/j.memsci.2013.02.009
23	78	72	1	BSA	100	BSA	100	84	150	97.5	16.1	2.5	10.1016/j.memsci.2013.02.009
20.5	76	78	1	BSA	100	BSA	100	78	135	99	22.3	1	10.1016/j.memsci.2013.02.009
11.25	68	86.5	1	EPS	10	EPS	10	68	45	89	31.8	11	10.1016/j.memsci.2013.02.009
16	72	83.5	1	EPS	10	EPS	10	72.5	63	92.3	27.6	7.7	10.1016/j.memsci.2013.02.009
17.5	76	79	1	EPS	10	EPS	10	74	78	90	25.7	10	10.1016/j.memsci.2013.02.009
20	77.5	74.5	1	EPS	10	EPS	10	81	128	89	19.5	11	10.1016/j.memsci.2013.02.009
18	75	82	1	EPS	10	EPS	10	78	98	88	21.7	12	10.1016/j.memsci.2013.02.009
17.6	74	81.5	1	EPS	10	EPS	10	76	85	91	23.6	9	10.1016/j.memsci.2013.02.009
18	76	76	1	EPS	10	EPS	10	80	105	93	20.3	7	10.1016/j.memsci.2013.02.009
23	78	72	1	EPS	10	EPS	10	82	150	87	18.3	13	10.1016/j.memsci.2013.02.009
20.5	76	78	1	EPS	10	EPS	10	81	135	84	19.6	16	10.1016/j.memsci.2013.02.009
37.5	81.2	84.4	1	MB	25	BSA	500	182.9	88.2	67.2	6.2	32.8	10.1016/j.memsci.2020.118900
33.7	86.6	79.2	1	BSA	500	BSA	500	181.1	97	70	6.5	30	10.1016/j.memsci.2020.118900
34.4	85.5	77.2	1	BSA	500	BSA	500	166.5	97.5	85	7.5	15	10.1016/j.memsci.2020.118900
36.9	82.9	79.5	1	MB	25	BSA	500	164.5	90.6	86.9	10.8	13.1	10.1016/j.memsci.2020.118900
33	79.9	75.5	1	BSA	500	BSA	500	132.8	98	83	6.5	17	10.1016/j.memsci.2020.118900
37.5	87.7	74.6	1	BSA	500	BSA	500	241.5	98.5	83.9	13	16.1	10.1016/j.memsci.2020.118900
48.2	79	73.2	1	BSA	500	BSA	500	291.9	98.5	84.2	11	15.8	10.1016/j.memsci.2020.118900
50.6	80.5	74.6	1	MB	25	BSA	500	326.5	87	80	15	20	10.1016/j.memsci.2020.118900
42.7	78.7	74.3	1	BSA	500	BSA	500	212.9	99	78	12	22	10.1016/j.memsci.2020.118900
37.5	81.2	84.4	1	MB	25	HA	25	182.9	88.2	87	7.5	13	10.1016/j.memsci.2020.118900
33.7	86.6	79.2	1	HA	25	HA	25	181.1	98	93	9	7	10.1016/j.memsci.2020.118900
34.4	85.5	77.2	1	HA	25	HA	25	166.5	98.5	94	5	6	10.1016/j.memsci.2020.118900
36.9	82.9	79.5	1	MB	25	HA	25	164.5	90.6	96	7.5	4	10.1016/j.memsci.2020.118900
33	79.9	75.5	1	HA	25	HA	25	132.8	98.5	97	3	3	10.1016/j.memsci.2020.118900
37.5	87.7	74.6	1	HA	25	HA	25	241.5	98.5	96.5	8	3.5	10.1016/j.memsci.2020.118900
48.2	79	73.2	1	HA	25	HA	25	291.9	98.5	96.8	7.5	3.2	10.1016/j.memsci.2020.118900
50.6	80.5	74.6	1	MB	25	HA	25	326.5	87	99.4	14.6	0.6	10.1016/j.memsci.2020.118900
42.7	78.7	74.3	1	HA	25	HA	25	212.9	99	99	28.5	1	10.1016/j.memsci.2020.118900
2.7	25.1	67.9	1	BSA	1000	BSA	1000	102.7	91	68.5	6	31.5	10.1016/j.seppur.2020.116865
3.9	34.1	61.8	1	BSA	1000	BSA	1000	215.7	93	84.5	27.6	15.5	10.1016/j.seppur.2020.116865
3.2	38.4	62.7	1	BSA	1000	BSA	1000	109.5	87.9	84.7	20	15.3	10.1016/j.seppur.2020.116865
3.2	36.4	59.7	1	BSA	1000	BSA	1000	207.2	98.9	95.4	30	4.6	10.1016/j.seppur.2020.116865
3.8	39.9	58	1	BSA	1000	BSA	1000	255.5	90.2	94.2	41	5.8	10.1016/j.seppur.2020.116865
2.7	29.4	60.7	1	BSA	1000	BSA	1000	139.3	96.1	91.2	25	8.8	10.1016/j.seppur.2020.116865
3.7	36.4	58.2	1	BSA	1000	BSA	1000	249.5	97.2	99	38.7	1	10.1016/j.seppur.2020.116865
4.1	42.5	56	1	BSA	1000	BSA	1000	352.2	88.6	71.9	31	28.1	10.1016/j.seppur.2020.116865
60	75.4	78	1	BSA	500	BSA	500	290	90	50.3	40	49.7	10.1016/j.memsci.2016.10.048
70	83.3	56	1	BSA	500	BSA	500	460	95	75.4	60	24.6	10.1016/j.memsci.2016.10.048
68	82.4	53	1	BSA	500	BSA	500	650	95.5	80.06	65	19.94	10.1016/j.memsci.2016.10.048
74	86.7	50	1	BSA	500	BSA	500	750	98	88.7	71.5	11.3	10.1016/j.memsci.2016.10.048
71	82.8	51	1	BSA	500	BSA	500	700	98.8	82.02	68	17.98	10.1016/j.memsci.2016.10.048
32	50.4	87	1	BSA	100	BSA	100	138	82.5	48	5	52	10.1016/j.cej.2017.02.001
39.7	58.6	72	1	BSA	100	BSA	100	209	88.5	60	15	40	10.1016/j.cej.2017.02.001
38.8	66.3	63.7	1	BSA	100	BSA	100	235	92	65.6	25	34.4	10.1016/j.cej.2017.02.001
36.2	62.7	58	1	BSA	100	BSA	100	190	96	77	32.5	23	10.1016/j.cej.2017.02.001
32	50.4	87	1	HA	100	HA	100	138	76.3	50.6	8	49.4	10.1016/j.cej.2017.02.001
39.7	58.6	72	1	HA	100	HA	100	209	85	69.4	17	30.6	10.1016/j.cej.2017.02.001
38.8	66.3	63.7	1	HA	100	HA	100	235	88	78.8	22.5	21.2	10.1016/j.cej.2017.02.001
36.2	62.7	58	1	HA	100	HA	100	190	89	90	28	10	10.1016/j.cej.2017.02.001
12.9	69.2	68.1	2	BSA	1000	BSA	1000	60	96	45.2	20	54.8	10.1016/j.memsci.2012.08.029
13.7	74.8	61.8	2	BSA	1000	BSA	1000	72.5	96.8	60	24	40	10.1016/j.memsci.2012.08.029
14.6	75.9	56.6	2	BSA	1000	BSA	1000	90.1	96.1	76.2	35	23.8	10.1016/j.memsci.2012.08.029
12.8	74.9	57.1	2	BSA	1000	BSA	1000	67.5	97.2	50.3	15	49.7	10.1016/j.memsci.2012.08.029
25	70	72	1	BSA	1000	BSA	1000	180	99.5	72	48	28	10.1016/j.memsci.2021.119931
32.5	75	56	1	BSA	1000	BSA	1000	370	99	90	46	10	10.1016/j.memsci.2021.119931
88.6	80	82.1	1.38	BSA	1000	BSA	1000	181.2	37.5	57	31	43	10.1016/j.jwpe.2021.102510
73.3	67	57	1.38	BSA	1000	BSA	1000	54.3	78	90	46	10	10.1016/j.jwpe.2021.102510
56.9	64.5	40	1.38	BSA	1000	BSA	1000	27.5	91	91	58	9	10.1016/j.jwpe.2021.102510
5.14	54.12	82.49	1.5	HA	500	HA	500	183.3	94	69	45	31	10.1039/D1RA06354E
8.13	88.29	75.14	1.5	HA	500	HA	500	433.3	91.2	72	52	28	10.1039/D1RA06354E
7.19	67.64	70.86	1.5	HA	500	HA	500	350	93	79	46	21	10.1039/D1RA06354E
8.89	84.17	63.9	1.5	HA	500	HA	500	380	81.5	82	48	18	10.1039/D1RA06354E
21.2	82.3	77	1	BSA	1000	BSA	1000	297.5	98.7	43	13	57	10.1016/j.seppur.2021.119885
23.6	91.2	67.5	1	BSA	1000	BSA	1000	511.5	96.4	65	32	35	10.1016/j.seppur.2021.119885
40	58	75	1	BSA	500	BSA	500	200	97	40	64	60	10.1016/j.envres.2021.112390
44.1	67	70	1	BSA	500	BSA	500	312	96	42.5	72	57.5	10.1016/j.envres.2021.112390
45.5	74	64	1	BSA	500	BSA	500	398	96	47	77	53	10.1016/j.envres.2021.112390
43.3	71	65	1	BSA	500	BSA	500	337	96	45	62.5	55	10.1016/j.envres.2021.112390
43.1	65	67	1	BSA	500	BSA	500	285	96	43	60	57	10.1016/j.envres.2021.112390
4.15	62	52.3	3.45	HA	500	BSA	1000	29	97.53	49.1	26.8	50.9	10.1016/j.jhazmat.2021.127467
4.7	70	46.5	3.45	HA	500	BSA	1000	54.3	97.12	77.1	55.5	22.9	10.1016/j.jhazmat.2021.127467
5.7	78	42.5	3.45	HA	500	BSA	1000	90.7	95.5	83.1	66.6	16.9	10.1016/j.jhazmat.2021.127467
4.7	74	43.3	3.45	HA	500	BSA	1000	75.4	98.71	82.3	64.8	17.7	10.1016/j.jhazmat.2021.127467
4.2	75	44	3.45	HA	500	BSA	1000	68.8	99.59	74.5	51.7	25.5	10.1016/j.jhazmat.2021.127467
4.15	62	52.3	3.45	Safranin O	50	BSA	1000	29	89.42	49.1	26.8	50.9	10.1016/j.jhazmat.2021.127467
4.7	70	46.5	3.45	Safranin O	50	BSA	1000	54.3	86.78	77.1	55.5	22.9	10.1016/j.jhazmat.2021.127467
5.7	78	42.5	3.45	Safranin O	50	BSA	1000	90.7	85.32	83.1	66.6	16.9	10.1016/j.jhazmat.2021.127467
4.7	74	43.3	3.45	Safranin O	50	BSA	1000	75.4	90.71	82.3	64.8	17.7	10.1016/j.jhazmat.2021.127467
4.2	75	44	3.45	Safranin O	50	BSA	1000	68.8	94.59	74.5	51.7	25.5	10.1016/j.jhazmat.2021.127467
4.15	62	52.3	3.45	BSA	1000	BSA	1000	29	97.23	49.1	26.8	50.9	10.1016/j.jhazmat.2021.127467
4.7	70	46.5	3.45	BSA	1000	BSA	1000	54.3	96.2	77.1	55.5	22.9	10.1016/j.jhazmat.2021.127467
5.7	78	42.5	3.45	BSA	1000	BSA	1000	90.7	92	83.1	66.6	16.9	10.1016/j.jhazmat.2021.127467
4.7	74	43.3	3.45	BSA	1000	BSA	1000	75.4	93.7	82.3	64.8	17.7	10.1016/j.jhazmat.2021.127467
4.2	75	44	3.45	BSA	1000	BSA	1000	68.8	95.5	74.5	51.7	25.5	10.1016/j.jhazmat.2021.127467
4.15	62	52.3	3.45	Pepsin	1000	BSA	1000	29	95	49.1	26.8	50.9	10.1016/j.jhazmat.2021.127467
4.7	70	46.5	3.45	Pepsin	1000	BSA	1000	54.3	86	77.1	55.5	22.9	10.1016/j.jhazmat.2021.127467
5.7	78	42.5	3.45	Pepsin	1000	BSA	1000	90.7	81.5	83.1	66.6	16.9	10.1016/j.jhazmat.2021.127467
4.7	74	43.3	3.45	Pepsin	1000	BSA	1000	75.4	80	82.3	64.8	17.7	10.1016/j.jhazmat.2021.127467
4.2	75	44	3.45	Pepsin	1000	BSA	1000	68.8	81	74.5	51.7	25.5	10.1016/j.jhazmat.2021.127467
4.15	62	52.3	3.45	Trypsin	1000	BSA	1000	29	93.75	49.1	26.8	50.9	10.1016/j.jhazmat.2021.127467
4.7	70	46.5	3.45	Trypsin	1000	BSA	1000	54.3	87	77.1	55.5	22.9	10.1016/j.jhazmat.2021.127467
5.7	78	42.5	3.45	Trypsin	1000	BSA	1000	90.7	73	83.1	66.6	16.9	10.1016/j.jhazmat.2021.127467
4.7	74	43.3	3.45	Trypsin	1000	BSA	1000	75.4	74	82.3	64.8	17.7	10.1016/j.jhazmat.2021.127467
4.2	75	44	3.45	Trypsin	1000	BSA	1000	68.8	75	74.5	51.7	25.5	10.1016/j.jhazmat.2021.127467
4.15	62	52.3	3.45	Egg albumin	1000	BSA	1000	29	95.5	49.1	26.8	50.9	10.1016/j.jhazmat.2021.127467
4.7	70	46.5	3.45	Egg albumin	1000	BSA	1000	54.3	92	77.1	55.5	22.9	10.1016/j.jhazmat.2021.127467
5.7	78	42.5	3.45	Egg albumin	1000	BSA	1000	90.7	85	83.1	66.6	16.9	10.1016/j.jhazmat.2021.127467
4.7	74	43.3	3.45	Egg albumin	1000	BSA	1000	75.4	85.5	82.3	64.8	17.7	10.1016/j.jhazmat.2021.127467
4.2	75	44	3.45	Egg albumin	1000	BSA	1000	68.8	86.2	74.5	51.7	25.5	10.1016/j.jhazmat.2021.127467
5.1	63.1	56.3	3	BSA	250	BSA	250	20.2	98	92	32	8	10.1016/j.scitotenv.2021.152228
5.8	70	54.2	3	BSA	250	BSA	250	31.7	98.3	93.2	27.5	6.8	10.1016/j.scitotenv.2021.152228
6.5	71.9	52.1	3	BSA	250	BSA	250	47.9	98.7	96.8	24	3.2	10.1016/j.scitotenv.2021.152228
7.6	72.5	51.7	3	BSA	250	BSA	250	56.4	99	94.9	17.5	5.1	10.1016/j.scitotenv.2021.152228
5.1	63.1	56.3	3	Reactive orange 64	100	BSA	250	20.2	98.2	92	32	8	10.1016/j.scitotenv.2021.152228
5.8	70	54.2	3	Reactive orange 64	100	BSA	250	31.7	99.5	93.2	27.5	6.8	10.1016/j.scitotenv.2021.152228
6.5	71.9	52.1	3	Reactive orange 64	100	BSA	250	47.9	99.2	96.8	24	3.2	10.1016/j.scitotenv.2021.152228
7.6	72.5	51.7	3	Reactive orange 64	100	BSA	250	56.4	99.9	94.9	17.5	5.1	10.1016/j.scitotenv.2021.152228
26.97	42.8	91.2	1.96	BSA	1000	BSA	1000	65	75	77.23	18.14	22.77	10.1016/j.jiec.2018.02.037
27.55	47.45	82.5	1.96	BSA	1000	BSA	1000	81.2	90	83.33	16.66	16.67	10.1016/j.jiec.2018.02.037
30.87	52.92	77.5	1.96	BSA	1000	BSA	1000	108.3	92.5	92.1	13.15	7.9	10.1016/j.jiec.2018.02.037
28.2	48.91	76.2	1.96	BSA	1000	BSA	1000	83.9	99	86.66	19.99	13.34	10.1016/j.jiec.2018.02.037
26.97	42.8	91.3	1.96	HA	100	HA	100	65	74.45	68.19	0.35	31.81	10.1016/j.jece.2020.104734
27.55	47.45	88.09	1.96	HA	100	HA	100	81.6	92.5	87.97	7.58	12.03	10.1016/j.jece.2020.104734
30.87	44.69	98.48	1.96	HA	100	HA	100	105.2	97.93	94.21	8.83	5.79	10.1016/j.jece.2020.104734
28.2	42.27	74.14	1.96	HA	100	HA	100	76.2	98.5	76.3	1.12	23.7	10.1016/j.jece.2020.104734
20.2	52.6	77.1	1.5	BSA	1000	BSA	1000	66.7	86.2	76.3	70.5	23.7	10.1016/j.apsusc.2016.02.211
72.5	62.6	61.4	1.5	BSA	1000	BSA	1000	175	68.75	84.5	56.5	15.5	10.1016/j.apsusc.2016.02.211
93.9	65.4	52.9	1.5	BSA	1000	BSA	1000	237.5	69	88.4	51.4	11.6	10.1016/j.apsusc.2016.02.211
65	73.75	76	1	BSA	100	BSA	1000	30	94.3	75	35	25	10.1016/j.eurpolymj.2022.111006
70	78.75	65	1	BSA	100	BSA	1000	85	95	80	20	20	10.1016/j.eurpolymj.2022.111006
75	82.5	52.5	1	BSA	100	BSA	1000	123.6	96.2	85	17.5	15	10.1016/j.eurpolymj.2022.111006
77.5	77.5	41	1	BSA	100	BSA	1000	105	95.5	77.5	12.5	22.5	10.1016/j.eurpolymj.2022.111006
5.55	68.7	71.3	2	BSA	500	BSA	500	211.3	98	44.3	55.3	55.7	10.1016/j.jiec.2018.12.014
6.3	71.3	62.3	2	BSA	500	BSA	500	240	98	51.4	62.5	48.6	10.1016/j.jiec.2018.12.014
6.65	74.1	59.8	2	BSA	500	BSA	500	290	98	55.9	69.3	44.1	10.1016/j.jiec.2018.12.014
7.45	79.2	57.2	2	BSA	500	BSA	500	350.7	98	60.4	71.4	39.6	10.1016/j.jiec.2018.12.014
7.05	76.4	53.2	2	BSA	500	BSA	500	305	98	58.6	70	41.4	10.1016/j.jiec.2018.12.014
6.85	75.9	51	2	BSA	500	BSA	500	285	98	56.3	67.7	43.7	10.1016/j.jiec.2018.12.014
9.3	67.9	67.5	2	BSA	500	BSA	500	106.6	90.2	69.3	39.3	30.7	10.1016/j.seppur.2015.10.015
9.8	70.5	65.4	2	BSA	500	BSA	500	115.8	92.4	77.1	46.88	22.9	10.1016/j.seppur.2015.10.015
10.5	75.1	62.1	2	BSA	500	BSA	500	133.45	95.1	85.8	52.83	14.2	10.1016/j.seppur.2015.10.015
11.2	77.3	57.8	2	BSA	500	BSA	500	156.5	95.8	88.7	56.75	11.3	10.1016/j.seppur.2015.10.015
12.1	79.8	54.5	2	BSA	500	BSA	500	200.95	97.5	91.8	60.7	8.2	10.1016/j.seppur.2015.10.015
11.5	76.2	52.2	2	BSA	500	BSA	500	189.35	95.6	88.2	58.63	11.8	10.1016/j.seppur.2015.10.015
9.1	69.4	70	2	BSA	100	BSA	100	90	94.3	72	36.58	28	10.1021/acsami.9b19387
11.2	72.3	65	2	BSA	100	BSA	100	142.5	94.2	76	45.74	24	10.1021/acsami.9b19387
12.9	74.4	59	2	BSA	100	BSA	100	225	93.9	78.5	55.83	21.5	10.1021/acsami.9b19387
14.3	82.1	52	2	BSA	100	BSA	100	270	92.8	82	54.93	18	10.1021/acsami.9b19387
13.2	78.2	50	2	BSA	100	BSA	100	250	93	88.2	62.7	11.8	10.1021/acsami.9b19387
9.1	69.4	70	2	HA	100	HA	100	90	97.5	76.5	36.61	23.5	10.1021/acsami.9b19387
11.2	72.3	65	2	HA	100	HA	100	142.5	97.1	84	51.11	16	10.1021/acsami.9b19387
12.9	74.4	59	2	HA	100	HA	100	225	98	88	62.18	12	10.1021/acsami.9b19387
14.3	82.1	52	2	HA	100	HA	100	270	97	90	58.75	10	10.1021/acsami.9b19387
13.2	78.2	50	2	HA	100	HA	100	250	97.3	92.5	61.7	7.5	10.1021/acsami.9b19387
9.1	69.4	70	2	SA	100	SA	100	90	91.6	83	39.25	17	10.1021/acsami.9b19387
11.2	72.3	65	2	SA	100	SA	100	142.5	91.2	92.5	53.03	7.5	10.1021/acsami.9b19387
12.9	74.4	59	2	SA	100	SA	100	225	90.4	93.75	65.42	6.25	10.1021/acsami.9b19387
14.3	82.1	52	2	SA	100	SA	100	270	89.7	97	61.58	3	10.1021/acsami.9b19387
13.2	78.2	50	2	SA	100	SA	100	250	90.8	98	62	2	10.1021/acsami.9b19387
3.4	76.9	67.5	2	BSA	250	BSA	250	20.5	90.8	47.7	4	52.3	10.1016/j.seppur.2019.116374
3.4	79.6	62	2	BSA	250	BSA	250	22	93.9	52.3	1	47.7	10.1016/j.seppur.2019.116374
3.7	83.3	61.2	2	BSA	250	BSA	250	27.5	98	56.6	2.5	43.4	10.1016/j.seppur.2019.116374
3.8	82.5	60	2	BSA	250	BSA	250	26	96.5	59.4	5	40.6	10.1016/j.seppur.2019.116374
3.9	82	58	2	BSA	250	BSA	250	30	96.1	59.4	4.5	40.6	10.1016/j.seppur.2019.116374
3.7	81	57	2	BSA	250	BSA	250	27.5	95.8	60.6	3.5	39.4	10.1016/j.seppur.2019.116374
3.6	80.8	56	2	BSA	250	BSA	250	27	95	64.9	6	35.1	10.1016/j.seppur.2019.116374
3.4	76.9	67.5	2	Lanasol blue 3R	100	BSA	250	20.5	92.3	47.7	4	52.3	10.1016/j.seppur.2019.116374
3.4	79.6	62	2	Lanasol blue 3R	100	BSA	250	22	93	52.3	1	47.7	10.1016/j.seppur.2019.116374
3.7	83.3	61.2	2	Lanasol blue 3R	100	BSA	250	27.5	95.2	56.6	2.5	43.4	10.1016/j.seppur.2019.116374
3.8	82.5	60	2	Lanasol blue 3R	100	BSA	250	26	94	59.4	5	40.6	10.1016/j.seppur.2019.116374
3.9	82	58	2	Lanasol blue 3R	100	BSA	250	30	95.1	59.4	4.5	40.6	10.1016/j.seppur.2019.116374
3.7	81	57	2	Lanasol blue 3R	100	BSA	250	27.5	95.7	60.6	3.5	39.4	10.1016/j.seppur.2019.116374
3.6	80.8	56	2	Lanasol blue 3R	100	BSA	250	27	98.6	64.9	6	35.1	10.1016/j.seppur.2019.116374
9.6	72.6	64.6	2	BSA	500	BSA	500	110.5	93	75	41.06	25	10.1016/j.memsci.2014.08.051
10	76.4	61.03	2	BSA	500	BSA	500	142	95	79	48.37	21	10.1016/j.memsci.2014.08.051
10.3	79.1	59.1	2	BSA	500	BSA	500	161.5	96	84	57.07	16	10.1016/j.memsci.2014.08.051
12.5	78.7	57.2	2	BSA	500	BSA	500	217.5	98	89	63.03	11	10.1016/j.memsci.2014.08.051
12.1	75.2	55.4	2	BSA	500	BSA	500	201.5	95.5	86	61.19	14	10.1016/j.memsci.2014.08.051
41	62	70	1	HA	100	HA	100	193.9	42.5	73	15	27	10.1016/j.seppur.2021.118311
55	70	66	1	HA	100	HA	100	448.9	64	83.5	50	16.5	10.1016/j.seppur.2021.118311
53	79.5	61.25	1	HA	100	HA	100	515.8	72.5	89	52	11	10.1016/j.seppur.2021.118311
55	75	53.75	1	HA	100	HA	100	475.6	78.8	92.5	57	7.5	10.1016/j.seppur.2021.118311
41	62	70	1	HA	100	BSA	100	193.9	46	61.25	12.5	38.75	10.1016/j.seppur.2021.118311
55	70	66	1	HA	100	BSA	100	448.9	66	70	42.5	30	10.1016/j.seppur.2021.118311
53	79.5	61.25	1	HA	100	BSA	100	515.8	76	76.2	45	23.8	10.1016/j.seppur.2021.118311
55	75	53.75	1	HA	100	BSA	100	475.6	82.5	80	50	20	10.1016/j.seppur.2021.118311
41	62	70	1	HA	100	SA	100	193.9	35	74	5	26	10.1016/j.seppur.2021.118311
55	70	66	1	HA	100	SA	100	448.9	55	77	38	23	10.1016/j.seppur.2021.118311
53	79.5	61.25	1	HA	100	SA	100	515.8	62.5	83	43	17	10.1016/j.seppur.2021.118311
55	75	53.75	1	HA	100	SA	100	475.6	70	87.5	48	12.5	10.1016/j.seppur.2021.118311
37.42	69.58	78.75	1	BSA	100	BSA	1000	59.7	71.4	32.5	20	67.5	10.1039/C2TA01415G
42.78	78.14	67	1	BSA	100	BSA	1000	120	93.1	80	48	20	10.1039/C2TA01415G
45.32	79.59	66.2	1	BSA	100	BSA	1000	165	88.6	92.5	58	7.5	10.1039/C2TA01415G
5.36	52.7	76	1	BSA	1000	BSA	1000	152.8	95.7	68.75	30	31.25	10.1016/j.jcis.2020.03.072
6.42	67.3	66.5	1	BSA	1000	BSA	1000	397.2	94.3	83	35	17	10.1016/j.jcis.2020.03.072
6.09	62.6	72.2	1	BSA	1000	BSA	1000	302.1	94.8	75	30	25	10.1016/j.jcis.2020.03.072
6.63	70.4	68.3	1	BSA	1000	BSA	1000	434.5	94	79	32.5	21	10.1016/j.jcis.2020.03.072
7.41	74.2	62.5	1	BSA	1000	BSA	1000	481.6	94.5	90	39.5	10	10.1016/j.jcis.2020.03.072
6.99	72.1	60.1	1	BSA	1000	BSA	1000	460.4	94.1	87.5	37.5	12.5	10.1016/j.jcis.2020.03.072
5.36	52.7	76	1	HA	1000	HA	1000	152.8	98	76.3	32.2	23.7	10.1016/j.jcis.2020.03.072
6.42	67.3	66.5	1	HA	1000	HA	1000	397.2	98	87.5	35.5	12.5	10.1016/j.jcis.2020.03.072
6.09	62.6	72.2	1	HA	1000	HA	1000	302.1	98	80	32	20	10.1016/j.jcis.2020.03.072
6.63	70.4	68.3	1	HA	1000	HA	1000	434.5	98	84	35	16	10.1016/j.jcis.2020.03.072
7.41	74.2	62.5	1	HA	1000	HA	1000	481.6	97.5	93	38	7	10.1016/j.jcis.2020.03.072
6.99	72.1	60.1	1	HA	1000	HA	1000	460.4	98	90	36.2	10	10.1016/j.jcis.2020.03.072
7.99	71.74	72.6	1	BSA	100	BSA	100	14.8	98.5	65.5	16.45	34.5	10.1016/j.jece.2013.05.014
10.61	74.48	70.5	1	BSA	100	BSA	100	18.6	98.5	73	14.56	27	10.1016/j.jece.2013.05.014
12.34	75.35	64.2	1	BSA	100	BSA	100	25.55	98.5	79.5	26.23	20.5	10.1016/j.jece.2013.05.014
12.61	76.83	60.5	1	BSA	100	BSA	100	26.49	98.5	88.56	34.92	11.44	10.1016/j.jece.2013.05.014
23.4	47.86	70.55	1	BSA	1000	BSA	1000	345.48	95.62	82.7	47.97	17.3	10.1016/j.seppur.2021.120106
24.1	52.5	57.5	1	BSA	1000	BSA	1000	420	95	82.5	51.55	17.5	10.1016/j.seppur.2021.120106
24.5	57.5	56	1	BSA	1000	BSA	1000	500	93.5	84	54	16	10.1016/j.seppur.2021.120106
25.75	62	54	1	BSA	1000	BSA	1000	600	92.5	90	58.83	10	10.1016/j.seppur.2021.120106
26	70	50	1	BSA	1000	BSA	1000	750	92	81	53	19	10.1016/j.seppur.2021.120106
26.66	74.83	44.71	1	BSA	1000	BSA	1000	809.06	91.77	79.5	51.07	20.5	10.1016/j.seppur.2021.120106
7	76.5	72.5	2	BSA	500	BSA	500	97.5	98.5	71.25	31	28.75	10.1016/j.seppur.2019.115838
8.2	79.4	71	2	BSA	500	BSA	500	131	98.5	76	31	24	10.1016/j.seppur.2019.115838
8.5	81.3	67.5	2	BSA	500	BSA	500	155.5	98.5	76.87	28	23.13	10.1016/j.seppur.2019.115838
7.6	81.4	66	2	BSA	500	BSA	500	139	98.5	78.37	32	21.63	10.1016/j.seppur.2019.115838
7.4	77.2	64	2	BSA	500	BSA	500	122.5	98.5	73.2	28.5	26.8	10.1016/j.seppur.2019.115838
7.2	69.4	61	2	BSA	500	BSA	500	102.5	98.5	68	28	32	10.1016/j.seppur.2019.115838
6.5	74.2	73	2	BSA	500	BSA	500	87.5	98.5	63.75	22.5	36.25	10.1016/j.seppur.2019.115838
6.8	75.7	71.25	2	BSA	500	BSA	500	107.5	98.5	69.4	22	30.6	10.1016/j.seppur.2019.115838
7.3	77.9	70	2	BSA	500	BSA	500	124	98.5	71.5	28	28.5	10.1016/j.seppur.2019.115838
7.4	80.9	65.5	2	BSA	500	BSA	500	128	98.5	77	31	23	10.1016/j.seppur.2019.115838
7.1	72.3	65	2	BSA	500	BSA	500	110	98.5	71.25	28	28.75	10.1016/j.seppur.2019.115838
6.9	71.5	62.5	2	BSA	500	BSA	500	92.5	98.5	67.5	25	32.5	10.1016/j.seppur.2019.115838
23.77	58.59	78.49	1	BSA	500	BSA	500	142.8	68	51.2	15	48.8	10.1016/j.seppur.2021.119308
22.24	70.44	75.38	1	BSA	500	BSA	500	180	81.7	62	15.5	38	10.1016/j.seppur.2021.119308
22.32	73.62	63.61	1	BSA	500	BSA	500	195	83	72	17.5	28	10.1016/j.seppur.2021.119308
21.1	72.52	68.33	1	BSA	500	BSA	500	170	81.2	61	12.5	39	10.1016/j.seppur.2021.119308
22.27	73.4	68	1	BSA	500	BSA	500	181.25	82.5	64.5	12	35.5	10.1016/j.seppur.2021.119308
23.74	74.37	70.41	1	BSA	500	BSA	500	212.5	84	66	16	34	10.1016/j.seppur.2021.119308
24.49	80.71	58.31	1	BSA	500	BSA	500	262.5	93	82	25.5	18	10.1016/j.seppur.2021.119308
23.71	78.41	60.88	1	BSA	500	BSA	500	233.5	86.25	70	15	30	10.1016/j.seppur.2021.119308
27.8	47.1	80.8	1	BSA	200	BSA	200	98	92	80	6.4	20	10.1016/j.seppur.2021.120162
28.1	48.9	78.2	1	BSA	200	BSA	200	124.5	94.5	94.8	29.8	5.2	10.1016/j.seppur.2021.120162
29.7	45.8	77	1	BSA	200	BSA	200	187	96	80	20	20	10.1016/j.seppur.2021.120162
32.8	49.3	71.9	1	BSA	200	BSA	200	213	96	76.47	13.73	23.53	10.1016/j.seppur.2021.120162
35.7	50.3	68.6	1	BSA	200	BSA	200	245.1	95.8	77.19	23.24	22.81	10.1016/j.seppur.2021.120162
39.8	49.3	71.7	1	BSA	200	BSA	200	235	94.5	70.27	28.32	29.73	10.1016/j.seppur.2021.120162
30.5	62	61.5	2	BSA	200	BSA	1000	10	92	83	8	17	10.1016/j.carbpol.2017.06.064
34	77.5	58.25	2	BSA	200	BSA	1000	20	92.5	89.5	6	10.5	10.1016/j.carbpol.2017.06.064
39	89.5	62	2	BSA	200	BSA	1000	40	93	92.5	24	7.5	10.1016/j.carbpol.2017.06.064
61	94.5	68.5	2	BSA	200	BSA	1000	90	90	83	21	17	10.1016/j.carbpol.2017.06.064
68.5	40.8	67.1	1	BSA	1000	BSA	1000	46.25	92	60.18	35	39.82	10.1002/app.43946
72	61.4	53	1	BSA	1000	BSA	1000	77	97	68	38	32	10.1002/app.43946
26.7	63.2	47.2	1	BSA	1000	BSA	1000	15	95	72.24	42	27.76	10.1002/app.43946
